# Supplementary material for: A gene-expression signature defines a subtype of Stomach Adenocarcinomas with low levels of Claudins and a high ratio of NF-YA long/NF-YA short splicing variants
Source: Gastric Cancer. 2025 Oct 13;29(1):132–46. doi: 10.1007/s10120-025-01671-1 (PMC12830421; doi:10.1007/s10120-025-01671-1)
Supplement: Supplementary file 1 — Supplementary file1 (XLSX 9 KB) [file 10120_2025_1671_MOESM1_ESM.xlsx]

## Sheet: Primers
Supplementary Table 1
List of PCR primers used to amplify the targets shown in Figure 5b.
Gene	Sequence
CLDN3_F	GAGAAGGAACAGCACGCCT
CLDN3_R	GTGGATGAACTGCGTGGTG
CLDN4_F	GCAAGTGTACCAACTGCCTG
CLDN4_R	CTTGGATGATGTTGTGGGCC
CLDN7_F	GGAGACGACAAAGTGAAGAAGG
CLDN7_R	ATCTGATGGCCATACCAGGA
VIMENTIN_F	AGGCAAAGCAGGAGTCCAC
VIMENTIN_R	AAGGTGACGAGCCATTTCCT
CDH1_F	CGGGAATGCAGTTGAGGATC
CDH1_R	AGGATGGTGTAAGCGATGGC
NFYAs_F	GATCTCCAGAGTGGACAGGAAT
NFYAs_R	CTTGGACCTGCTGCTGAATCT
NFYAl_F	TGTGCAGTTGCAGACTGAGG
NFYAl_R	GATTAGCTGGCCTCCACTGA
RPS20_F	GCGCCTCTTATCAAGTCAGC
RPS20_R	CGGAAAAACACCCGTGGAG
