# Supplementary material for: A gene-expression signature defines a subtype of Stomach Adenocarcinomas with low levels of Claudins and a high ratio of NF-YA long/NF-YA short splicing variants
Source: Gastric Cancer. 2025 Oct 13;29(1):132–46. doi: 10.1007/s10120-025-01671-1 (PMC12830421; doi:10.1007/s10120-025-01671-1)
Supplement: Supplementary file 2 — Supplementary file2 (XLSX 11 KB) [file 10120_2025_1671_MOESM2_ESM.xlsx]

## Sheet: NFYAr_signature
Supplementary Table 2
Gene signature associated with NF-YAr, based on genes whose expression correlates with NF-YA ratio levels in STAD and BRCA.
Gene
ACTB
ACTG2
ACTN1
ADAMTS9
ADAMTSL4
ADARB1
ADPRH
AGPAT4
AKT3
ALDH1A3
ALPL
AMOTL1
ANKDD1A
ANKRD35
ANKRD53
ARHGAP10
ARHGAP22
BACH2
BEND6
BMP6
BOC
C10orf10
C10orf114
C17orf51
C1S
C1orf133
C1orf186
C21orf63
C2orf58
C6orf145
C9orf21
CALD1
CAPN6
CHRDL2
CHST3
CLEC4G
CLIP4
CMTM5
COL23A1
COL4A3
COL4A4
COLEC11
CPAMD8
CPNE8
CREB5
CRLF1
CRYAB
CYB5R3
CYP11A1
CYP1B1
CYP7B1
CYYR1
DES
DFNA5
DGKG
DISC1
DMD
DOK5
DPYS
DTX1
DYSF
DZIP1
EMILIN3
EPHB6
FADS3
FAM107A
FAM127A
FAM20C
FBXO17
FHL3
FLNA
FMO1
FNDC4
FXYD6
GBGT1
GFRA2
GLIPR1
GLIPR2
GPM6B
GPX7
GRM6
HABP4
HHIPL1
HOXA3
HOXA4
ID4
IL34
ITGB1BP2
JPH2
KCNMB1
KLHL29
LEFTY2
LEPREL1
LGI2
LIX1L
LOC100134259
LOC151174
LPHN2
LYNX1
LYPD1
MAP7D1
MAP7D3
MAPRE2
MDFIC
MOXD1
MSN
MT1L
NCRNA00087
NDRG2
NES
NGF
NRP2
NXN
OSR1
PALM2-AKAP2
PCOLCE2
PHKG1
PLAGL1
PLEKHG2
PLTP
PNMAL2
PNRC1
POM121L9P
POMC
PPP1R1A
PPP1R3G
PRICKLE1
PRNP
PTGFR
RBMS1
REM1
RGL1
RGS2
RNF122
RNF144A
RNF150
RNF175
RNF217
ROR1
RSPO3
S100B
SAMD4A
SEMA5B
SERPINE2
SOD3
STON1
TACR1
TEAD2
TLE4
TMEM200C
TMEM71
TMOD1
TUBB6
UBE2E2
ZCCHC18
ZNF503
ZNF521
ZYX
