# Supplementary material for: A gene-expression signature defines a subtype of Stomach Adenocarcinomas with low levels of Claudins and a high ratio of NF-YA long/NF-YA short splicing variants
Source: Gastric Cancer. 2025 Oct 13;29(1):132–46. doi: 10.1007/s10120-025-01671-1 (PMC12830421; doi:10.1007/s10120-025-01671-1)
Supplement: Supplementary file 3 — Supplementary file3 (XLSX 17 KB) [file 10120_2025_1671_MOESM3_ESM.xlsx]

## Sheet: Claudinlow_classification
Supplementary Table 3
Novel molecular classification of TCGA STAD tumor samples based on the NF-YA ratio signature-derived hierarchical clustering.
sampleID	condition
TCGA-BR-4187-01A-01R-1131-13	Claudin low (n=56)
TCGA-BR-4279-01A-01R-1131-13	Claudin low (n=56)
TCGA-BR-6453-01A-11R-1802-13	Claudin low (n=56)
TCGA-BR-6457-01A-21R-1802-13	Claudin low (n=56)
TCGA-BR-6563-01A-13R-2055-13	Claudin low (n=56)
TCGA-BR-6564-01A-12R-1884-13	Claudin low (n=56)
TCGA-BR-6705-01A-12R-1884-13	Claudin low (n=56)
TCGA-BR-6706-01A-11R-1884-13	Claudin low (n=56)
TCGA-BR-6803-01A-11R-1884-13	Claudin low (n=56)
TCGA-BR-7196-01A-11R-2055-13	Claudin low (n=56)
TCGA-BR-7957-01A-11R-2203-13	Claudin low (n=56)
TCGA-BR-7959-01A-11R-2343-13	Claudin low (n=56)
TCGA-BR-8080-01A-11R-2343-13	Claudin low (n=56)
TCGA-BR-8291-01A-11R-2343-13	Claudin low (n=56)
TCGA-BR-8297-01A-12R-2343-13	Claudin low (n=56)
TCGA-BR-8364-01A-11R-2343-13	Claudin low (n=56)
TCGA-BR-8365-01A-21R-2343-13	Claudin low (n=56)
TCGA-BR-8371-01A-11R-2343-13	Claudin low (n=56)
TCGA-BR-8380-01A-11R-2343-13	Claudin low (n=56)
TCGA-BR-8384-01A-21R-2402-13	Claudin low (n=56)
TCGA-BR-8592-01A-11R-2402-13	Claudin low (n=56)
TCGA-BR-A44T-01A-32R-A24K-31	Claudin low (n=56)
TCGA-BR-A453-01A-11R-A24K-31	Claudin low (n=56)
TCGA-BR-A4IU-01A-22R-A251-31	Claudin low (n=56)
TCGA-BR-A4IV-01A-31R-A251-31	Claudin low (n=56)
TCGA-BR-A4IZ-01A-32R-A251-31	Claudin low (n=56)
TCGA-BR-A4J2-01A-21R-A251-31	Claudin low (n=56)
TCGA-BR-A4J5-01A-21R-A251-31	Claudin low (n=56)
TCGA-BR-A4J7-01A-31R-A251-31	Claudin low (n=56)
TCGA-CD-5798-01A-11R-1602-13	Claudin low (n=56)
TCGA-D7-6518-01A-11R-1802-13	Claudin low (n=56)
TCGA-D7-6522-01A-11R-1802-13	Claudin low (n=56)
TCGA-D7-8574-01A-13R-2343-13	Claudin low (n=56)
TCGA-D7-8579-01A-11R-2343-13	Claudin low (n=56)
TCGA-FP-8209-01A-11R-2343-13	Claudin low (n=56)
TCGA-FP-8210-01A-11R-2343-13	Claudin low (n=56)
TCGA-HU-A4GY-01A-21R-A24K-31	Claudin low (n=56)
TCGA-BR-4255-01A-01R-1131-13	Claudin low (n=56)
TCGA-BR-A4J9-01A-12R-A251-31	Claudin low (n=56)
TCGA-CD-5803-01A-11R-1602-13	Claudin low (n=56)
TCGA-CD-5813-01A-11R-1602-13	Claudin low (n=56)
TCGA-CD-8530-01A-11R-2343-13	Claudin low (n=56)
TCGA-CD-A489-01A-11R-A24K-31	Claudin low (n=56)
TCGA-CD-A4MI-01A-21R-A251-31	Claudin low (n=56)
TCGA-CG-4462-01A-01R-1157-13	Claudin low (n=56)
TCGA-D7-A747-01A-22R-A33Y-31	Claudin low (n=56)
TCGA-MX-A5UG-01A-21R-A31P-31	Claudin low (n=56)
TCGA-MX-A663-01A-11R-A31P-31	Claudin low (n=56)
TCGA-RD-A7BW-01A-11R-A32D-31	Claudin low (n=56)
TCGA-RD-A8N2-01A-12R-A36D-31	Claudin low (n=56)
TCGA-RD-A8N4-01A-21R-A36D-31	Claudin low (n=56)
TCGA-RD-A8N9-01A-12R-A39E-31	Claudin low (n=56)
TCGA-VQ-A8PQ-01A-11R-A414-31	Claudin low (n=56)
TCGA-VQ-A91Y-01A-11R-A414-31	Claudin low (n=56)
TCGA-VQ-A94P-01A-13R-A414-31	Claudin low (n=56)
TCGA-ZA-A8F6-01A-23R-A36D-31	Claudin low (n=56)
TCGA-BR-4201-01A-01R-1131-13	EMT (n=66)
TCGA-BR-6456-01A-11R-1802-13	EMT (n=66)
TCGA-BR-6458-01A-11R-1802-13	EMT (n=66)
TCGA-BR-7715-01A-11R-2055-13	EMT (n=66)
TCGA-BR-7723-01A-11R-2055-13	EMT (n=66)
TCGA-BR-8058-01A-31R-2343-13	EMT (n=66)
TCGA-BR-8059-01A-11R-2343-13	EMT (n=66)
TCGA-BR-8081-01A-11R-2343-13	EMT (n=66)
TCGA-BR-8284-01A-11R-2343-13	EMT (n=66)
TCGA-BR-8289-01A-11R-2343-13	EMT (n=66)
TCGA-BR-8363-01A-11R-2343-13	EMT (n=66)
TCGA-BR-8367-01A-11R-2343-13	EMT (n=66)
TCGA-BR-8590-01A-11R-2402-13	EMT (n=66)
TCGA-BR-8682-01A-11R-2402-13	EMT (n=66)
TCGA-BR-8683-01A-11R-2402-13	EMT (n=66)
TCGA-BR-8686-01A-11R-2402-13	EMT (n=66)
TCGA-BR-A4IY-01A-11R-A251-31	EMT (n=66)
TCGA-CG-4440-01A-01R-1157-13	EMT (n=66)
TCGA-CG-4475-01A-01R-1157-13	EMT (n=66)
TCGA-D7-6818-01A-11R-1884-13	EMT (n=66)
TCGA-D7-8570-01A-11R-2343-13	EMT (n=66)
TCGA-D7-8572-01A-11R-2343-13	EMT (n=66)
TCGA-D7-8578-01A-21R-2343-13	EMT (n=66)
TCGA-FP-7998-01A-11R-2203-13	EMT (n=66)
TCGA-HU-8604-01A-11R-2402-13	EMT (n=66)
TCGA-3M-AB47-01A-22R-A414-31	EMT (n=66)
TCGA-B7-A5TK-01A-12R-A36D-31	EMT (n=66)
TCGA-BR-4191-01A-02R-1131-13	EMT (n=66)
TCGA-BR-4256-01A-01R-1131-13	EMT (n=66)
TCGA-BR-4363-01A-01R-1157-13	EMT (n=66)
TCGA-BR-4368-01A-01R-1157-13	EMT (n=66)
TCGA-BR-4369-01A-01R-1157-13	EMT (n=66)
TCGA-BR-4370-01A-01R-1157-13	EMT (n=66)
TCGA-BR-6709-01A-11R-1884-13	EMT (n=66)
TCGA-BR-8060-01A-11R-2343-13	EMT (n=66)
TCGA-BR-8296-01A-11R-2343-13	EMT (n=66)
TCGA-BR-8381-01A-11R-2402-13	EMT (n=66)
TCGA-BR-8677-01A-11R-2402-13	EMT (n=66)
TCGA-CD-8524-01A-11R-2343-13	EMT (n=66)
TCGA-CD-8526-01A-11R-2343-13	EMT (n=66)
TCGA-CD-8529-01A-11R-2343-13	EMT (n=66)
TCGA-CD-8532-01A-11R-2343-13	EMT (n=66)
TCGA-CG-4476-01A-01R-1157-13	EMT (n=66)
TCGA-CG-5719-01A-11R-1602-13	EMT (n=66)
TCGA-CG-5722-01A-21R-1602-13	EMT (n=66)
TCGA-D7-A6EX-01A-11R-A31P-31	EMT (n=66)
TCGA-FP-A4BF-01A-12R-A36D-31	EMT (n=66)
TCGA-HF-7132-01A-11R-2055-13	EMT (n=66)
TCGA-HU-A4GJ-01A-11R-A251-31	EMT (n=66)
TCGA-KB-A93G-01A-11R-A39E-31	EMT (n=66)
TCGA-MX-A5UJ-01A-11R-A31P-31	EMT (n=66)
TCGA-RD-A7BS-01A-11R-A32D-31	EMT (n=66)
TCGA-RD-A8MW-01A-11R-A36D-31	EMT (n=66)
TCGA-RD-A8N0-01A-12R-A36D-31	EMT (n=66)
TCGA-RD-A8N1-01A-12R-A36D-31	EMT (n=66)
TCGA-RD-A8N6-01A-11R-A36D-31	EMT (n=66)
TCGA-RD-A8NB-01A-12R-A39E-31	EMT (n=66)
TCGA-VQ-A8E2-01A-11R-A36D-31	EMT (n=66)
TCGA-VQ-A8PD-01A-11R-A414-31	EMT (n=66)
TCGA-VQ-A8PF-01A-11R-A414-31	EMT (n=66)
TCGA-VQ-A8PM-01A-21R-A414-31	EMT (n=66)
TCGA-VQ-A91A-01A-11R-A414-31	EMT (n=66)
TCGA-VQ-A91Q-01A-12R-A414-31	EMT (n=66)
TCGA-VQ-A922-01A-11R-A414-31	EMT (n=66)
TCGA-VQ-A928-01A-11R-A414-31	EMT (n=66)
TCGA-VQ-A94R-01A-11R-A414-31	EMT (n=66)
TCGA-B7-5816-01A-21R-1602-13	MSI (n=85)
TCGA-BR-4280-01A-01R-1131-13	MSI (n=85)
TCGA-BR-6452-01A-12R-1802-13	MSI (n=85)
TCGA-BR-6455-01A-11R-1802-13	MSI (n=85)
TCGA-BR-6802-01A-11R-1884-13	MSI (n=85)
TCGA-BR-6852-01A-11R-1884-13	MSI (n=85)
TCGA-BR-7703-01A-11R-2055-13	MSI (n=85)
TCGA-BR-7707-01A-11R-2055-13	MSI (n=85)
TCGA-BR-7851-01A-11R-2203-13	MSI (n=85)
TCGA-BR-8078-01A-11R-2343-13	MSI (n=85)
TCGA-BR-8286-01A-12R-2343-13	MSI (n=85)
TCGA-BR-8361-01A-11R-2343-13	MSI (n=85)
TCGA-BR-8368-01A-11R-2343-13	MSI (n=85)
TCGA-BR-8372-01A-11R-2343-13	MSI (n=85)
TCGA-BR-8382-01A-11R-2402-13	MSI (n=85)
TCGA-BR-8487-01A-11R-2402-13	MSI (n=85)
TCGA-BR-8591-01A-11R-2402-13	MSI (n=85)
TCGA-BR-8678-01A-11R-2402-13	MSI (n=85)
TCGA-BR-A4J4-01A-12R-A251-31	MSI (n=85)
TCGA-BR-A4PF-01A-11R-A251-31	MSI (n=85)
TCGA-CG-4305-01A-01R-1157-13	MSI (n=85)
TCGA-CG-4306-01A-01R-1157-13	MSI (n=85)
TCGA-CG-4449-01A-01R-1157-13	MSI (n=85)
TCGA-CG-4465-01A-01R-1157-13	MSI (n=85)
TCGA-CG-4466-01A-01R-1157-13	MSI (n=85)
TCGA-CG-4469-01A-01R-1157-13	MSI (n=85)
TCGA-CG-4477-01A-01R-1157-13	MSI (n=85)
TCGA-CG-5721-01A-11R-1602-13	MSI (n=85)
TCGA-CG-5723-01A-11R-1602-13	MSI (n=85)
TCGA-D7-A4YV-01A-11R-A251-31	MSI (n=85)
TCGA-D7-A4YY-01A-11R-A251-31	MSI (n=85)
TCGA-F1-6177-01A-11R-1802-13	MSI (n=85)
TCGA-F1-6874-01A-11R-1884-13	MSI (n=85)
TCGA-F1-A448-01A-11R-A24K-31	MSI (n=85)
TCGA-FP-8211-01A-11R-2343-13	MSI (n=85)
TCGA-FP-A4BE-01A-12R-A24K-31	MSI (n=85)
TCGA-HU-8602-01A-11R-2402-13	MSI (n=85)
TCGA-HU-A4G8-01A-11R-A251-31	MSI (n=85)
TCGA-HU-A4G9-01A-11R-A24K-31	MSI (n=85)
TCGA-HU-A4GH-01A-11R-A24K-31	MSI (n=85)
TCGA-HU-A4GN-01A-11R-A251-31	MSI (n=85)
TCGA-HU-A4GT-01A-21R-A251-31	MSI (n=85)
TCGA-HU-A4GX-01A-12R-A251-31	MSI (n=85)
TCGA-HU-A4H0-01A-11R-A251-31	MSI (n=85)
TCGA-HU-A4H3-01A-21R-A251-31	MSI (n=85)
TCGA-HU-A4H8-01A-11R-A251-31	MSI (n=85)
TCGA-BR-4253-01A-01R-1131-13	MSI (n=85)
TCGA-BR-4257-01A-01R-1131-13	MSI (n=85)
TCGA-BR-4292-01A-01R-1131-13	MSI (n=85)
TCGA-BR-4361-01A-01R-1157-13	MSI (n=85)
TCGA-BR-4362-01A-01R-1157-13	MSI (n=85)
TCGA-BR-4367-01A-01R-1157-13	MSI (n=85)
TCGA-BR-4371-01A-01R-1157-13	MSI (n=85)
TCGA-BR-A4PE-01A-31R-A251-31	MSI (n=85)
TCGA-BR-A4QI-01A-12R-A251-31	MSI (n=85)
TCGA-CD-8528-01A-11R-2343-13	MSI (n=85)
TCGA-CD-8531-01A-11R-2343-13	MSI (n=85)
TCGA-CD-8536-01A-11R-2343-13	MSI (n=85)
TCGA-CD-A4MJ-01A-11R-A251-31	MSI (n=85)
TCGA-CG-4442-01A-01R-1157-13	MSI (n=85)
TCGA-CG-5720-01A-11R-1602-13	MSI (n=85)
TCGA-D7-A6EY-01A-21R-A31P-31	MSI (n=85)
TCGA-F1-A72C-01A-21R-A33Y-31	MSI (n=85)
TCGA-HF-7134-01A-11R-2055-13	MSI (n=85)
TCGA-HF-A5NB-01A-11R-A31P-31	MSI (n=85)
TCGA-HJ-7597-01A-21R-2203-13	MSI (n=85)
TCGA-HU-A4GQ-01A-11R-A36D-31	MSI (n=85)
TCGA-IN-A6RO-01A-12R-A33Y-31	MSI (n=85)
TCGA-IN-A6RS-01A-12R-A354-31	MSI (n=85)
TCGA-KB-A93J-01A-11R-A39E-31	MSI (n=85)
TCGA-SW-A7EA-01A-12R-A354-31	MSI (n=85)
TCGA-VQ-A8E3-01A-11R-A39E-31	MSI (n=85)
TCGA-VQ-A8P2-01A-11R-A36D-31	MSI (n=85)
TCGA-VQ-A8P3-01A-11R-A36D-31	MSI (n=85)
TCGA-VQ-A8PB-01A-11R-A39E-31	MSI (n=85)
TCGA-VQ-A8PO-01A-11R-A414-31	MSI (n=85)
TCGA-VQ-A8PP-01A-21R-A414-31	MSI (n=85)
TCGA-VQ-A91D-01A-11R-A414-31	MSI (n=85)
TCGA-VQ-A91E-01A-31R-A414-31	MSI (n=85)
TCGA-VQ-A91K-01A-11R-A414-31	MSI (n=85)
TCGA-VQ-A91S-01A-11R-A414-31	MSI (n=85)
TCGA-VQ-A91U-01A-11R-A414-31	MSI (n=85)
TCGA-VQ-A924-01A-11R-A414-31	MSI (n=85)
TCGA-VQ-AA68-01A-11R-A414-31	MSI (n=85)
TCGA-VQ-AA6I-01A-11R-A414-31	MSI (n=85)
TCGA-B7-5818-01A-11R-1602-13	TP53- (n=115)
TCGA-BR-6565-01A-11R-1802-13	TP53- (n=115)
TCGA-BR-6566-01A-11R-1802-13	TP53- (n=115)
TCGA-BR-6707-01A-11R-1884-13	TP53- (n=115)
TCGA-BR-7197-01A-11R-2203-13	TP53- (n=115)
TCGA-BR-7717-01A-11R-2055-13	TP53- (n=115)
TCGA-BR-7722-01A-31R-2203-13	TP53- (n=115)
TCGA-BR-8077-01A-11R-2343-13	TP53- (n=115)
TCGA-BR-8362-01A-11R-2343-13	TP53- (n=115)
TCGA-BR-8369-01A-11R-2343-13	TP53- (n=115)
TCGA-BR-8484-01A-11R-2402-13	TP53- (n=115)
TCGA-BR-8485-01A-11R-2402-13	TP53- (n=115)
TCGA-BR-8679-01A-11R-2402-13	TP53- (n=115)
TCGA-BR-A4CR-01A-11R-A24K-31	TP53- (n=115)
TCGA-BR-A4CS-01A-11R-A24K-31	TP53- (n=115)
TCGA-BR-A4J1-01A-11R-A251-31	TP53- (n=115)
TCGA-CD-5799-01A-11R-1602-13	TP53- (n=115)
TCGA-CD-5800-01A-11R-1602-13	TP53- (n=115)
TCGA-CG-4436-01A-01R-1157-13	TP53- (n=115)
TCGA-CG-4438-01A-01R-1157-13	TP53- (n=115)
TCGA-CG-4444-01A-01R-1157-13	TP53- (n=115)
TCGA-CG-4472-01A-01R-1157-13	TP53- (n=115)
TCGA-CG-5718-01A-11R-1602-13	TP53- (n=115)
TCGA-CG-5724-01A-11R-1602-13	TP53- (n=115)
TCGA-CG-5726-01A-11R-1602-13	TP53- (n=115)
TCGA-CG-5732-01A-11R-1602-13	TP53- (n=115)
TCGA-D7-5578-01A-01R-1602-13	TP53- (n=115)
TCGA-D7-6521-01A-11R-1802-13	TP53- (n=115)
TCGA-D7-6527-01A-11R-1802-13	TP53- (n=115)
TCGA-D7-6528-01A-11R-1802-13	TP53- (n=115)
TCGA-D7-6815-01A-11R-1884-13	TP53- (n=115)
TCGA-D7-6822-01A-11R-1884-13	TP53- (n=115)
TCGA-D7-8576-01A-11R-2343-13	TP53- (n=115)
TCGA-D7-A4YU-01A-21R-A251-31	TP53- (n=115)
TCGA-EQ-8122-01A-11R-2343-13	TP53- (n=115)
TCGA-EQ-A4SO-01A-11R-A251-31	TP53- (n=115)
TCGA-F1-6875-01A-11R-2055-13	TP53- (n=115)
TCGA-FP-7735-01A-11R-2055-13	TP53- (n=115)
TCGA-FP-8099-01A-11R-2343-13	TP53- (n=115)
TCGA-HU-A4GU-01A-11R-A251-31	TP53- (n=115)
TCGA-HU-A4H2-01A-11R-A251-31	TP53- (n=115)
TCGA-HU-A4H6-01A-11R-A251-31	TP53- (n=115)
TCGA-HU-A4HD-01A-11R-A251-31	TP53- (n=115)
TCGA-IN-7806-01A-11R-2055-13	TP53- (n=115)
TCGA-IN-7808-01A-11R-2203-13	TP53- (n=115)
TCGA-IP-7968-01A-11R-2203-13	TP53- (n=115)
TCGA-3M-AB46-01A-11R-A414-31	TP53- (n=115)
TCGA-B7-A5TI-01A-11R-A31P-31	TP53- (n=115)
TCGA-B7-A5TJ-01A-11R-A31P-31	TP53- (n=115)
TCGA-BR-4294-01A-01R-1131-13	TP53- (n=115)
TCGA-BR-4366-01A-01R-1157-13	TP53- (n=115)
TCGA-BR-7704-01A-11R-2055-13	TP53- (n=115)
TCGA-BR-8295-01A-11R-2343-13	TP53- (n=115)
TCGA-BR-8483-01A-31R-2402-13	TP53- (n=115)
TCGA-BR-8676-01A-11R-2402-13	TP53- (n=115)
TCGA-BR-A44U-01A-11R-A36D-31	TP53- (n=115)
TCGA-BR-A4J8-01A-11R-A251-31	TP53- (n=115)
TCGA-BR-A4QL-01A-31R-A251-31	TP53- (n=115)
TCGA-BR-A4QM-01A-12R-A251-31	TP53- (n=115)
TCGA-CD-5804-01A-12R-2055-13	TP53- (n=115)
TCGA-CD-8525-01A-11R-2343-13	TP53- (n=115)
TCGA-CD-8527-01A-11R-2343-13	TP53- (n=115)
TCGA-CD-8533-01A-11R-2343-13	TP53- (n=115)
TCGA-CD-8534-01A-11R-2343-13	TP53- (n=115)
TCGA-CD-8535-01A-11R-2343-13	TP53- (n=115)
TCGA-CD-A486-01A-11R-A24K-31	TP53- (n=115)
TCGA-CD-A487-01A-21R-A24K-31	TP53- (n=115)
TCGA-CD-A48A-01A-12R-A36D-31	TP53- (n=115)
TCGA-CD-A48C-01A-11R-A24K-31	TP53- (n=115)
TCGA-CD-A4MG-01A-11R-A251-31	TP53- (n=115)
TCGA-CD-A4MH-01A-11R-A251-31	TP53- (n=115)
TCGA-CG-4460-01A-01R-1157-13	TP53- (n=115)
TCGA-CG-5716-01A-21R-1802-13	TP53- (n=115)
TCGA-CG-5725-01A-11R-1602-13	TP53- (n=115)
TCGA-D7-A6EV-01A-11R-A31P-31	TP53- (n=115)
TCGA-D7-A6F0-01A-11R-A31P-31	TP53- (n=115)
TCGA-D7-A6F2-01A-12R-A31P-31	TP53- (n=115)
TCGA-D7-A74A-01A-11R-A32D-31	TP53- (n=115)
TCGA-FP-A8CX-01A-11R-A36D-31	TP53- (n=115)
TCGA-FP-A9TM-01A-11R-A39E-31	TP53- (n=115)
TCGA-HU-8238-01A-11R-2343-13	TP53- (n=115)
TCGA-HU-8243-01A-11R-2343-13	TP53- (n=115)
TCGA-HU-8244-01A-11R-2343-13	TP53- (n=115)
TCGA-HU-8249-01A-11R-A36D-31	TP53- (n=115)
TCGA-HU-A4GD-01A-11R-A36D-31	TP53- (n=115)
TCGA-HU-A4HB-01A-12R-A251-31	TP53- (n=115)
TCGA-IN-A6RI-01A-11R-A32D-31	TP53- (n=115)
TCGA-IN-A6RL-01A-11R-A32D-31	TP53- (n=115)
TCGA-IN-A6RN-01A-12R-A33Y-31	TP53- (n=115)
TCGA-KB-A6F7-01A-12R-A32D-31	TP53- (n=115)
TCGA-KB-A93H-01A-11R-A39E-31	TP53- (n=115)
TCGA-MX-A666-01A-11R-A31P-31	TP53- (n=115)
TCGA-R5-A7O7-01A-11R-A33Y-31	TP53- (n=115)
TCGA-R5-A7ZE-01B-11R-A354-31	TP53- (n=115)
TCGA-R5-A7ZF-01A-11R-A354-31	TP53- (n=115)
TCGA-R5-A7ZI-01A-11R-A354-31	TP53- (n=115)
TCGA-R5-A7ZR-01A-11R-A354-31	TP53- (n=115)
TCGA-RD-A7BT-01A-11R-A33Y-31	TP53- (n=115)
TCGA-RD-A7C1-01A-11R-A32D-31	TP53- (n=115)
TCGA-SW-A7EB-01A-11R-A354-31	TP53- (n=115)
TCGA-VQ-A8DU-01A-11R-A36D-31	TP53- (n=115)
TCGA-VQ-A8DV-01A-12R-A36D-31	TP53- (n=115)
TCGA-VQ-A8DZ-01A-11R-A36D-31	TP53- (n=115)
TCGA-VQ-A8P5-01A-11R-A39E-31	TP53- (n=115)
TCGA-VQ-A8PE-01A-11R-A414-31	TP53- (n=115)
TCGA-VQ-A8PH-01A-12R-A414-31	TP53- (n=115)
TCGA-VQ-A8PJ-01A-11R-A414-31	TP53- (n=115)
TCGA-VQ-A91N-01A-11R-A414-31	TP53- (n=115)
TCGA-VQ-A91X-01A-12R-A414-31	TP53- (n=115)
TCGA-VQ-A91Z-01A-11R-A414-31	TP53- (n=115)
TCGA-VQ-A925-01A-11R-A414-31	TP53- (n=115)
TCGA-VQ-A94O-01A-11R-A414-31	TP53- (n=115)
TCGA-VQ-A94T-01A-11R-A414-31	TP53- (n=115)
TCGA-VQ-AA6B-01A-11R-A414-31	TP53- (n=115)
TCGA-VQ-AA6J-01A-11R-A414-31	TP53- (n=115)
TCGA-BR-4267-01A-01R-1131-13	TP53+ (n=77)
TCGA-BR-6801-01A-11R-1884-13	TP53+ (n=77)
TCGA-BR-7716-01A-21R-2055-13	TP53+ (n=77)
TCGA-BR-7901-01A-11R-2203-13	TP53+ (n=77)
TCGA-BR-7958-01A-21R-2343-13	TP53+ (n=77)
TCGA-BR-8366-01A-11R-2343-13	TP53+ (n=77)
TCGA-BR-8373-01A-11R-2343-13	TP53+ (n=77)
TCGA-BR-8486-01A-31R-2402-13	TP53+ (n=77)
TCGA-BR-8588-01A-11R-2402-13	TP53+ (n=77)
TCGA-BR-8589-01A-11R-2402-13	TP53+ (n=77)
TCGA-BR-8680-01A-11R-2402-13	TP53+ (n=77)
TCGA-BR-8687-01A-11R-2402-13	TP53+ (n=77)
TCGA-BR-A452-01A-91R-A251-31	TP53+ (n=77)
TCGA-BR-A4PD-01A-11R-A251-31	TP53+ (n=77)
TCGA-CD-5801-01A-11R-1602-13	TP53+ (n=77)
TCGA-CG-4301-01A-01R-1157-13	TP53+ (n=77)
TCGA-CG-4304-01A-01R-1157-13	TP53+ (n=77)
TCGA-CG-4437-01A-01R-1802-13	TP53+ (n=77)
TCGA-CG-4441-01A-01R-1802-13	TP53+ (n=77)
TCGA-CG-4443-01A-01R-1157-13	TP53+ (n=77)
TCGA-CG-5717-01A-11R-1602-13	TP53+ (n=77)
TCGA-CG-5734-01A-11R-1602-13	TP53+ (n=77)
TCGA-D7-5577-01A-01R-1602-13	TP53+ (n=77)
TCGA-D7-6519-01A-11R-1802-13	TP53+ (n=77)
TCGA-D7-6520-01A-11R-1802-13	TP53+ (n=77)
TCGA-D7-6524-01A-11R-1802-13	TP53+ (n=77)
TCGA-D7-6525-01A-11R-1802-13	TP53+ (n=77)
TCGA-D7-6526-01A-11R-1802-13	TP53+ (n=77)
TCGA-D7-6817-01A-11R-1884-13	TP53+ (n=77)
TCGA-D7-6820-01A-11R-1884-13	TP53+ (n=77)
TCGA-D7-8573-01A-11R-2343-13	TP53+ (n=77)
TCGA-D7-8575-01A-11R-2343-13	TP53+ (n=77)
TCGA-D7-A4YT-01A-11R-A251-31	TP53+ (n=77)
TCGA-D7-A4YX-01A-11R-A251-31	TP53+ (n=77)
TCGA-D7-A4Z0-01A-22R-A251-31	TP53+ (n=77)
TCGA-FP-7829-01A-11R-2055-13	TP53+ (n=77)
TCGA-FP-7916-01A-11R-2203-13	TP53+ (n=77)
TCGA-FP-8631-01A-11R-2402-13	TP53+ (n=77)
TCGA-HU-8608-01A-11R-2402-13	TP53+ (n=77)
TCGA-HU-8610-01A-22R-2402-13	TP53+ (n=77)
TCGA-HU-A4G2-01A-11R-A251-31	TP53+ (n=77)
TCGA-HU-A4G3-01A-11R-A24K-31	TP53+ (n=77)
TCGA-HU-A4G6-01A-11R-A24K-31	TP53+ (n=77)
TCGA-HU-A4GC-01A-12R-A251-31	TP53+ (n=77)
TCGA-HU-A4GF-01A-11R-A24K-31	TP53+ (n=77)
TCGA-HU-A4GP-01A-11R-A251-31	TP53+ (n=77)
TCGA-HU-A4H4-01A-21R-A251-31	TP53+ (n=77)
TCGA-HU-A4H5-01A-21R-A251-31	TP53+ (n=77)
TCGA-IN-8462-01A-11R-2343-13	TP53+ (n=77)
TCGA-IN-8663-01A-11R-2402-13	TP53+ (n=77)
TCGA-B7-A5TN-01A-21R-A31P-31	TP53+ (n=77)
TCGA-BR-6454-01A-11R-1802-13	TP53+ (n=77)
TCGA-BR-A4J6-01A-11R-A251-31	TP53+ (n=77)
TCGA-D7-A6EZ-01A-11R-A31P-31	TP53+ (n=77)
TCGA-HF-7131-01A-11R-2055-13	TP53+ (n=77)
TCGA-IN-A7NR-01A-11R-A354-31	TP53+ (n=77)
TCGA-IN-A7NT-01A-21R-A354-31	TP53+ (n=77)
TCGA-IN-A7NU-01A-22R-A354-31	TP53+ (n=77)
TCGA-IN-AB1V-01A-21R-A414-31	TP53+ (n=77)
TCGA-IN-AB1X-01A-11R-A39E-31	TP53+ (n=77)
TCGA-R5-A805-01A-11R-A36D-31	TP53+ (n=77)
TCGA-RD-A8MV-01A-11R-A36D-31	TP53+ (n=77)
TCGA-VQ-A8E0-01A-11R-A414-31	TP53+ (n=77)
TCGA-VQ-A8E7-01B-11R-A414-31	TP53+ (n=77)
TCGA-VQ-A8P8-01A-11R-A39E-31	TP53+ (n=77)
TCGA-VQ-A8PK-01A-12R-A414-31	TP53+ (n=77)
TCGA-VQ-A8PU-01A-12R-A414-31	TP53+ (n=77)
TCGA-VQ-A91V-01A-11R-A414-31	TP53+ (n=77)
TCGA-VQ-A91W-01A-11R-A414-31	TP53+ (n=77)
TCGA-VQ-A923-01A-11R-A414-31	TP53+ (n=77)
TCGA-VQ-A927-01A-12R-A414-31	TP53+ (n=77)
TCGA-VQ-A92D-01A-11R-A414-31	TP53+ (n=77)
TCGA-VQ-AA69-01A-11R-A414-31	TP53+ (n=77)
TCGA-VQ-AA6A-01A-11R-A414-31	TP53+ (n=77)
TCGA-VQ-AA6F-01A-31R-A414-31	TP53+ (n=77)
TCGA-VQ-AA6G-01A-11R-A414-31	TP53+ (n=77)
TCGA-VQ-AA6K-01A-11R-A414-31	TP53+ (n=77)
