# Supplementary material for: A gene-expression signature defines a subtype of Stomach Adenocarcinomas with low levels of Claudins and a high ratio of NF-YA long/NF-YA short splicing variants
Source: Gastric Cancer. 2025 Oct 13;29(1):132–46. doi: 10.1007/s10120-025-01671-1 (PMC12830421; doi:10.1007/s10120-025-01671-1)
Supplement: Supplementary file 4 — Supplementary file4 (XLSX 644 KB) [file 10120_2025_1671_MOESM4_ESM.xlsx]

## Sheet: Claudinlow_EMT
Supplementary Table 4
Differential gene expression results comparing Claudin low samples to all other subtypes.
Gene	log2FoldChange	padj
CSRP1	2.5335	1.23458e-42
RYR3	3.5312	1.36422e-33
FBXL22	2.5983	7.82944e-33
SMTN	2.51285	1.05048e-32
DNAJB5	2.56183	2.76249e-32
CCNE1	-3.18733	3.71941e-30
PYGM	3.26194	4.01073e-30
TPM1	2.17889	1.07737e-29
MYL9	2.87969	1.75577e-29
DMPK	2.24898	2.82832e-29
DIXDC1	2.03188	1.37371e-28
PPP1R12B	2.79496	1.37371e-28
SLC2A4	3.15889	1.37371e-28
FHL1	2.79754	1.71594e-28
TPM2	2.78686	2.99084e-28
CFL2	2.28337	6.98444e-28
KANK2	1.77586	8.4888e-28
PAGE1	-18.761	3.46211e-27
LIMS2	2.38472	3.64749e-27
CNN1	3.75002	8.08944e-27
SH3BGR	2.46655	1.04928e-26
DACT3	2.43818	4.05024e-26
ALDH1B1	1.83327	4.31755e-26
MYLK	2.7957	4.31755e-26
LDB3	3.46779	4.37146e-26
RAB23	1.94411	4.90656e-26
HSPB8	2.83172	4.99275e-26
COL2A1	-7.59059	5.21916e-26
KCNMB1	2.76597	1.26362e-25
MRGPRF	2.59788	1.35317e-25
TAGLN	2.64392	2.07347e-25
LOC401093	2.6678	2.80025e-25
RBPMS2	2.81956	5.5714e-25
ILK	1.25739	6.13073e-25
SVIL	2.20164	7.24952e-25
HSPB6	3.54141	7.25341e-25
ATP2B4	1.92436	1.94591e-24
POPDC2	2.86023	2.01042e-24
CASQ1	3.5612	2.19698e-24
PPP1R12C	1.37942	2.4335e-24
SLMAP	1.60886	2.63674e-24
KRT13	-8.61885	2.76718e-24
FYCO1	1.38049	3.54593e-24
FLNA	2.37112	4.73038e-24
SPARCL1	2.1532	5.12163e-24
TNS1	2.22776	5.57196e-24
ACTA2	2.23503	5.6408e-24
PPP1R14A	2.36511	9.06068e-24
SORBS1	2.56685	1.14362e-23
ITGA7	2.30047	1.39371e-23
CBX7	1.56603	1.8583e-23
ACTG2	3.72455	2.22813e-23
EME1	-1.47996	2.22813e-23
FLNC	3.33416	2.37187e-23
COX7A1	1.85743	2.68075e-23
LMOD1	2.93978	9.2662e-23
PGM5	2.98566	1.32152e-22
EPM2A	1.61397	1.4339e-22
FILIP1	2.31507	2.03629e-22
DSTN	1.43265	2.10625e-22
PRC1	-1.32508	2.66974e-22
PLCD4	1.87519	3.28594e-22
ZCCHC24	1.67484	3.37988e-22
TGFB1I1	1.89352	4.18263e-22
ASB2	2.50912	5.84295e-22
PLK4	-1.31082	1.30157e-21
TCEAL7	1.93903	1.32362e-21
ECT2	-1.40384	3.09669e-21
SYNPO2	3.21532	3.16055e-21
CASQ2	3.46378	3.16891e-21
MYOCD	2.75071	3.92635e-21
CCDC69	1.77299	4.0794e-21
MARCH4	-3.06734	5.02361e-21
PSD	3.09219	5.16603e-21
PARVA	1.21285	5.56963e-21
FLRT1	2.37199	7.44861e-21
PDLIM3	2.18336	7.79291e-21
CLIP3	1.89368	8.43672e-21
NEGR1	2.26382	1.01405e-20
C1orf183	1.65168	1.08723e-20
FAM129A	2.16371	1.11981e-20
HRNBP3	4.15434	1.11981e-20
LPP	1.73252	1.21327e-20
TMEM35	3.00816	1.36093e-20
BVES	2.36496	1.57059e-20
C5orf4	2.00259	1.74158e-20
CRYAB	2.35626	1.87992e-20
FANCI	-1.28332	1.87992e-20
SYNM	3.42051	2.02464e-20
SPAG5	-1.47631	3.11774e-20
MYH11	3.47754	3.26757e-20
CALD1	2.1106	3.85382e-20
ATP1A2	3.48428	4.44027e-20
KBTBD10	2.57562	5.11234e-20
AOC3	2.09696	5.19643e-20
BOC	2.04521	6.18769e-20
C20orf200	3.3415	6.22378e-20
KIF18A	-1.52683	6.47874e-20
JPH2	2.73853	6.51837e-20
AKAP6	2.52485	8.02505e-20
MSRB3	2.04941	8.39464e-20
NFIA	1.4018	8.39464e-20
ZBTB4	1.01413	8.39464e-20
LHFP	1.39098	9.57275e-20
RBPMS	1.64726	1.12994e-19
PALLD	1.72455	1.17167e-19
DMD	2.26282	1.17624e-19
MRVI1	1.8651	1.2646e-19
NACC2	1.42331	1.33981e-19
ANGPTL7	2.86209	1.41245e-19
NCAPG2	-1.12476	1.52035e-19
LOC728264	2.64486	1.52364e-19
CDC42EP3	1.50633	1.52452e-19
CLEC3B	1.88408	1.54711e-19
NEXN	2.29772	1.66154e-19
GPRASP1	1.92624	1.74991e-19
TPX2	-1.58866	1.98301e-19
ITGB1BP2	2.44208	2.00131e-19
KIAA1644	2.62527	2.05144e-19
LGI4	1.78182	2.5675e-19
ANGPTL1	2.8939	2.56876e-19
HSPB2	1.76877	2.80106e-19
C7orf58	2.13633	3.03002e-19
KCNA5	2.39145	3.39205e-19
KIF23	-1.42448	4.38056e-19
NECAB1	2.392	5.29366e-19
FXYD1	2.34173	6.53891e-19
PKIG	1.33681	6.65369e-19
TACR2	3.40849	7.03148e-19
DBF4	-1.22726	7.65626e-19
PLIN4	3.20846	8.07256e-19
C8orf46	2.9596	1.00141e-18
RGMA	2.52339	1.46354e-18
FERMT2	1.75888	1.56338e-18
CENPE	-1.43155	2.13296e-18
ORC6L	-1.40133	2.19249e-18
C1orf70	2.15665	2.36787e-18
DAAM2	1.86121	2.4598e-18
CCNB3	-2.33694	2.52477e-18
TLN1	1.22509	2.61156e-18
LOC339524	1.72594	3.18471e-18
PARK2	1.82775	3.2309e-18
GYG1	1.06239	3.40773e-18
TTLL11	1.12446	3.40773e-18
GPR98	-3.72599	3.49221e-18
TFRC	-1.38157	3.65536e-18
GEFT	1.89892	4.20512e-18
RAD54L	-1.46575	4.53512e-18
CKAP2L	-1.45219	4.64617e-18
HLF	2.37322	4.64617e-18
PRICKLE2	1.83078	4.72702e-18
PKNOX2	1.84548	5.41524e-18
ACTN1	1.43928	5.43482e-18
C1QTNF2	1.69959	5.43482e-18
SGEF	2.2337	5.43482e-18
MAP1A	1.73417	5.45523e-18
KIF14	-1.56715	6.04003e-18
SYT15	1.62026	6.23475e-18
TRIP13	-1.45803	6.3793e-18
TYMS	-1.2787	6.43141e-18
SDPR	1.85699	6.7269e-18
LOC144571	1.59981	6.91436e-18
ITIH5	1.88191	7.2252e-18
INPP5A	1.01392	7.49865e-18
KIAA1524	-1.09912	7.49865e-18
TNFSF12	1.34699	7.68691e-18
RGMB	1.43981	9.03067e-18
SLC6A10P	-6.08221	9.71883e-18
CCNA2	-1.37328	1.01872e-17
SYNC	2.34886	1.03231e-17
CNRIP1	1.23489	1.16927e-17
TUBA1A	1.42534	1.16927e-17
TMOD1	1.96828	1.16969e-17
NKAPL	1.93791	1.54365e-17
CCDC136	2.46084	1.61248e-17
HOXA4	1.79897	1.76393e-17
CFD	2.04135	1.82626e-17
EML1	1.70034	1.86624e-17
F2	-5.25178	1.9648e-17
FAM13C	1.57478	2.02174e-17
MYL6	1.10312	2.0617e-17
FOXF1	1.66903	2.21941e-17
PGR	2.05204	2.24758e-17
DEPDC1	-1.55603	2.30594e-17
CD274	-2.11453	2.36325e-17
PTN	1.88775	2.36325e-17
KIF2C	-1.36665	2.80877e-17
PTRF	1.50156	3.09371e-17
GYPC	1.40333	3.37472e-17
SRPX	1.84743	3.72084e-17
CCL14	2.32259	3.79569e-17
JAM2	1.62315	3.95245e-17
HSPB7	2.90771	4.29827e-17
MXRA7	1.55505	4.58062e-17
BHMT2	2.02192	4.67255e-17
PHKG1	2.18204	4.95323e-17
CLCA4	-6.37579	5.2634e-17
PDZRN4	3.16468	5.73598e-17
MCM10	-1.59913	5.76367e-17
PBX3	1.36082	5.78539e-17
SLIT3	1.80479	5.87893e-17
MAD2L1	-1.27386	5.89248e-17
FAM72A	-1.64017	6.0539e-17
DNA2	-1.30957	6.44952e-17
CAP2	2.10526	6.769e-17
KCNMA1	2.68478	6.769e-17
POLQ	-1.6371	6.769e-17
KRT4	-7.71152	6.89967e-17
ELANE	2.72963	7.2112e-17
C14orf132	1.79237	7.67506e-17
CCDC150	-1.88143	7.98541e-17
C1orf133	2.23425	8.45895e-17
PLN	2.69064	8.55982e-17
CHRNA3	3.02206	1.04788e-16
ARHGAP11A	-1.21715	1.07112e-16
IGFBP4	1.51743	1.07156e-16
NCS1	1.88188	1.08714e-16
TMEM100	2.41844	1.10133e-16
FILIP1L	1.30221	1.27927e-16
ZAK	1.72706	1.41005e-16
ST6GALNAC6	1.04728	1.56399e-16
KPNA2	-1.00608	1.82212e-16
ANKS1B	2.32089	1.87706e-16
TRPC4	2.19336	1.93872e-16
COL14A1	1.7988	1.99328e-16
ROM1	1.09961	2.06944e-16
CLSPN	-1.41453	2.07836e-16
S100A2	-4.4747	2.07836e-16
SGOL2	-1.14643	2.07836e-16
BRIP1	-1.42774	2.11949e-16
HJURP	-1.51875	2.17694e-16
KIF4B	-1.51121	2.41006e-16
RERG	2.0842	2.41006e-16
LAYN	1.58168	2.46592e-16
C1orf135	-1.20771	2.64405e-16
LOC572558	3.63155	2.73374e-16
TENC1	1.14449	2.93784e-16
MAB21L2	3.0722	3.11276e-16
EXO1	-1.46649	3.25706e-16
CYP51A1	-1.52903	3.30567e-16
PSRC1	-1.2672	3.30567e-16
KIF15	-1.40225	3.33802e-16
INMT	1.88356	3.45386e-16
E2F1	-1.19492	3.66174e-16
BUB1	-1.48642	3.71078e-16
MAP1B	1.76417	3.87174e-16
NFATC4	1.37022	3.87174e-16
CPXM2	2.18811	4.10318e-16
CHAF1B	-1.0402	4.22586e-16
MFAP4	1.79153	4.35045e-16
MYOT	2.34	4.35045e-16
RAB9B	2.21743	4.35045e-16
CNTNAP1	1.54123	4.50309e-16
BUB1B	-1.44414	4.70299e-16
JAM3	1.39382	4.82608e-16
CENPF	-1.45847	4.99841e-16
PDZD4	2.10767	5.56964e-16
FANCA	-1.43267	5.85823e-16
ST3GAL3	1.18358	6.35847e-16
FXYD6	1.8092	6.78388e-16
TRAIP	-1.12145	6.81153e-16
PDE2A	1.55036	7.38727e-16
PNCK	3.60083	8.58432e-16
RHOB	1.49949	8.84775e-16
STIL	-1.2657	8.84775e-16
NRXN3	2.6182	1.06963e-15
CACNA1C	2.11556	1.08855e-15
NCAPG	-1.45778	1.09931e-15
NFIX	1.15211	1.26319e-15
TMEM55A	1.42463	1.26319e-15
PLAC9	1.78101	1.27312e-15
SPEG	2.5724	1.3329e-15
GRRP1	1.42589	1.46482e-15
GSTM5	1.90805	1.47917e-15
STON1	1.84593	1.52182e-15
SGOL1	-1.31654	1.53934e-15
NHSL2	1.70992	1.57717e-15
PDE7B	1.75297	1.62817e-15
MUC21	-7.28275	1.72489e-15
CMTM5	3.10192	1.8622e-15
RNF150	2.11155	1.98623e-15
DES	3.51491	2.11316e-15
SELM	1.58427	2.14358e-15
CDON	1.8978	2.43505e-15
CCNF	-1.21374	2.44099e-15
ITPKB	1.48144	2.44099e-15
PDLIM7	1.54634	2.48471e-15
KIF11	-1.17212	2.50192e-15
ASPM	-1.51761	2.77372e-15
NDC80	-1.25348	2.85835e-15
NRIP2	1.1101	2.85835e-15
TIMELESS	-1.04621	2.85835e-15
CHODL	2.8834	3.01733e-15
DLX4	-2.74218	3.08975e-15
TCF21	1.39733	3.08975e-15
FAM72B	-1.28772	3.28171e-15
PLEKHO1	1.3905	3.32772e-15
RHCG	-6.22631	3.35861e-15
DPYSL3	1.79042	3.47628e-15
KIF4A	-1.41612	3.51289e-15
RHOJ	1.32799	3.53956e-15
IL31RA	2.85395	4.03547e-15
ULBP1	-2.5759	4.33431e-15
EPHA7	3.01437	4.86361e-15
C17orf53	-1.19476	4.97263e-15
C16orf59	-1.3544	5.21532e-15
TTK	-1.58442	5.78205e-15
SRF	1.00388	6.12941e-15
CENPO	-1.01224	6.45906e-15
C6orf186	2.5604	6.47536e-15
BAG2	1.81975	6.66737e-15
CENPI	-1.34216	7.65041e-15
NMUR1	1.6481	7.77371e-15
SCN2B	2.28025	8.38152e-15
GSN	1.18481	8.76989e-15
TKTL1	-4.79827	8.76989e-15
DTL	-1.24106	8.84825e-15
CAB39L	1.53165	9.2713e-15
MAP6	1.80247	9.2713e-15
VWC2	2.9908	9.31098e-15
KRT14	-6.19753	1.05191e-14
FEV	-4.49117	1.05959e-14
MAGI2	1.4905	1.11399e-14
NCAPH	-1.36773	1.13569e-14
SHCBP1	-1.21429	1.1423e-14
GTSE1	-1.36254	1.14429e-14
DMGDH	1.92836	1.22635e-14
CCDC138	-1.13627	1.26138e-14
ADAM33	2.16323	1.2675e-14
C9orf5	1.0717	1.2675e-14
ERCC6L	-1.29025	1.2675e-14
GPR135	1.48378	1.2675e-14
DUSP9	-3.91544	1.28053e-14
E2F7	-1.5907	1.28053e-14
C11orf82	-1.33965	1.30329e-14
CACNA1H	1.93923	1.34268e-14
KRT5	-5.7871	1.37123e-14
ANLN	-1.19004	1.39309e-14
MCAM	1.37154	1.39309e-14
NBLA00301	3.24009	1.40622e-14
SLC25A4	1.33639	1.51306e-14
NDN	1.35949	1.62241e-14
KLHL4	2.1208	1.638e-14
BARX1	2.46318	1.65092e-14
GPR146	1.08316	1.66595e-14
BNC2	1.67485	1.73596e-14
FOXM1	-1.44028	1.78791e-14
NACAD	1.79098	1.85057e-14
SYNPO	1.19604	2.05035e-14
C1QTNF4	2.03108	2.07662e-14
ATP1B2	1.7286	2.32111e-14
MCM2	-1.02797	2.32872e-14
ZBTB47	1.11064	2.6895e-14
SGCA	2.4759	2.69395e-14
BCHE	2.63596	2.7852e-14
TROAP	-1.44603	3.69985e-14
RAD51AP1	-1.13639	3.98603e-14
RCAN2	1.58032	4.18475e-14
CDCA5	-1.26672	4.41849e-14
GPRASP2	1.17713	4.41849e-14
PRKG1	1.4802	4.64757e-14
TOP2A	-1.60035	4.92752e-14
GNAO1	2.17799	5.19309e-14
PRNP	1.28271	5.39688e-14
PNMA5	-3.82762	5.9041e-14
SLC5A7	3.29029	5.93927e-14
DCLK2	1.72072	5.94738e-14
MGP	1.80222	6.03529e-14
MLNR	3.49896	6.05115e-14
CSPG4	1.75644	6.07542e-14
NUSAP1	-1.20877	6.40302e-14
ADHFE1	1.92636	6.46945e-14
NEK2	-1.42518	6.69033e-14
PRUNE2	2.55588	6.69033e-14
DLGAP5	-1.39587	6.85671e-14
ZEB1	1.43124	7.01313e-14
TSHZ1	1.02587	7.28101e-14
HDAC4	1.18364	7.30766e-14
PCSK6	-1.2275	7.40809e-14
KCNIP4	1.67443	8.9543e-14
POU6F1	1.18974	9.26199e-14
CAND2	1.79586	9.27716e-14
FANCD2	-1.12031	9.60081e-14
ACTN2	3.73532	9.65846e-14
MMP13	-3.37262	9.6884e-14
RBMS3	1.48513	9.76157e-14
CDC25A	-1.34643	1.1123e-13
SFRP1	2.39528	1.15816e-13
CBX6	1.43913	1.24598e-13
ANK2	1.93056	1.268e-13
LRRN4CL	1.53984	1.28492e-13
PPP1R12A	1.03169	1.31802e-13
C16orf45	1.46793	1.35057e-13
SCRG1	3.18656	1.35304e-13
PDZRN3	1.6912	1.39051e-13
GRIK5	2.33181	1.40655e-13
UBE2T	-1.14504	1.41671e-13
FBXL7	1.19624	1.43123e-13
ZNF781	1.49329	1.48348e-13
MUSTN1	1.78746	1.55805e-13
EZH2	-1.14734	1.62467e-13
FAM54A	-1.2639	1.62521e-13
XRCC2	-1.12277	1.82297e-13
CLIC4	1.1272	1.86083e-13
SKA3	-1.31749	1.8786e-13
CCNB1	-1.16822	1.88807e-13
FAM124A	1.65957	1.90936e-13
PRIMA1	2.58629	2.03946e-13
VCL	1.17526	2.067e-13
PABPC4L	1.37314	2.07471e-13
GAGE13	-19.4167	2.39753e-13
CENPA	-1.40012	2.56619e-13
SGCD	1.62466	2.63501e-13
NLGN3	1.41828	2.70504e-13
ITGA5	1.33214	2.89919e-13
TCEAL1	1.0998	3.00108e-13
UBE2C	-1.54503	3.008e-13
CYP27B1	-1.61572	3.38914e-13
SCHIP1	1.42754	3.41768e-13
HMMR	-1.39009	3.63992e-13
MELK	-1.34958	3.69112e-13
C4orf49	1.94441	3.85772e-13
FLJ42709	1.51857	4.00726e-13
MAMDC2	2.47125	4.10738e-13
PABPC5	1.41987	4.14282e-13
IGFBP7	1.13175	4.83307e-13
TNXB	1.91904	4.85444e-13
AURKA	-1.27205	5.188e-13
PITPNM3	1.87047	5.27872e-13
SH3BGRL	1.1153	5.44871e-13
LMO3	2.35736	5.48913e-13
PDE1C	1.77337	5.48913e-13
TMEM47	1.34813	5.57553e-13
C6orf223	-2.55047	5.59463e-13
C15orf59	1.8508	5.61162e-13
NUF2	-1.31452	5.64213e-13
SDC3	1.13582	5.69494e-13
FGF10	2.46032	5.82003e-13
IGF1	1.96127	5.9155e-13
SAMD4A	1.37912	6.08351e-13
CDK1	-1.24394	6.35239e-13
REEP2	2.05697	6.51648e-13
TACC2	1.10587	6.68684e-13
IL17B	1.85842	6.94987e-13
SYDE2	1.43096	6.96441e-13
HAND2	2.8798	7.10345e-13
C21orf125	-2.30836	8.34635e-13
HMGB3	-1.10696	8.50197e-13
C1orf95	2.39475	8.62754e-13
FAM72D	-1.30544	8.78363e-13
KIF18B	-1.39766	8.89748e-13
ZFPM2	1.61419	9.25771e-13
KRT6A	-5.67996	9.47288e-13
ADRB3	2.89288	9.64029e-13
RAI2	1.38731	9.64029e-13
ARMCX1	1.35253	9.95787e-13
FRZB	1.80476	1.0073e-12
KY	2.38316	1.02493e-12
DDX12	-1.12212	1.04284e-12
SCXB	1.93414	1.04766e-12
SLC25A23	1.00759	1.06534e-12
COL11A2	-2.82289	1.10314e-12
NAP1L3	1.51635	1.13466e-12
ORC1L	-1.33875	1.15813e-12
LOC100128164	2.12268	1.15842e-12
CAMK2G	1.04773	1.16525e-12
C22orf23	1.32777	1.18965e-12
LOC653653	1.36407	1.19821e-12
LOC100126784	2.02465	1.30212e-12
PRR11	-1.12141	1.351e-12
KCNA1	3.68884	1.35949e-12
FAM46B	2.41488	1.37975e-12
C12orf48	-1.07347	1.4198e-12
RSPO1	2.1399	1.42298e-12
TTC28	1.13362	1.42298e-12
ATOH8	1.64071	1.50853e-12
ITGA9	1.56574	1.56623e-12
TGFBR3	1.55642	1.67618e-12
GRM8	-2.0299	1.78004e-12
MND1	-1.18528	1.80989e-12
SSC5D	1.7107	1.80989e-12
C3orf18	1.22189	1.91126e-12
SPRR2A	-7.78753	1.95347e-12
SLC8A2	3.01212	2.04523e-12
MEIS1	1.47814	2.1212e-12
SSBP2	1.30212	2.20531e-12
ADARB1	1.15009	2.24176e-12
LOC399959	1.80682	2.2453e-12
NFIC	1.00341	2.29365e-12
AP1S2	1.30045	2.31897e-12
C3orf70	1.90576	2.43079e-12
C10orf72	1.30015	2.46482e-12
HMGCS1	-1.17734	2.71057e-12
NPAS4	2.43461	2.73348e-12
DARC	1.97395	2.78724e-12
ARHGAP10	1.26799	3.01939e-12
FBXO32	1.54892	3.06976e-12
C15orf52	1.73457	3.22134e-12
UHRF1	-1.3	3.2589e-12
MORN5	3.99235	3.43289e-12
CDCA8	-1.17646	3.58845e-12
RAMP3	1.06562	3.62847e-12
TACC3	-1.05751	3.73708e-12
PRELP	1.94955	3.99452e-12
KIAA1751	-3.15925	4.10327e-12
PLP1	2.81718	4.12996e-12
CDCA2	-1.35789	4.20042e-12
GPR17	1.9498	4.3336e-12
SKA1	-1.2299	4.40028e-12
TSPAN18	1.48933	4.40028e-12
HOOK1	-1.29655	4.53661e-12
MAGEA4	-7.08235	4.54944e-12
APOH	-4.0014	4.58735e-12
NPR2	1.03045	4.7078e-12
VEGFA	-1.18445	5.22901e-12
PKD1	1.07636	5.57549e-12
ZWINT	-1.08664	5.61917e-12
NXPH4	-2.50668	6.03355e-12
CCL20	-2.50923	6.09127e-12
CCNE2	-1.16821	6.09797e-12
SIX3	-3.49703	6.61626e-12
TUBB6	1.22885	6.61626e-12
CNKSR2	2.72011	6.80579e-12
CC2D2A	1.32782	7.16149e-12
RAD51	-1.00013	7.54032e-12
GPM6B	1.62723	7.91016e-12
GLI3	1.35481	7.99506e-12
DHCR24	-1.34197	8.19978e-12
TMEM97	-1.12607	8.41502e-12
FAT3	2.43994	8.45174e-12
ADCYAP1R1	3.13951	8.74292e-12
GINS1	-1.09071	9.10581e-12
DCLK1	1.82011	9.19869e-12
PMCH	2.28019	9.24377e-12
PDE5A	1.34262	9.7245e-12
C8orf85	2.3375	1.00131e-11
GHR	1.55509	1.03652e-11
GPM6A	2.44444	1.06878e-11
ASAM	1.57919	1.07979e-11
MAPK10	1.5527	1.10685e-11
WDR62	-1.27066	1.14554e-11
NPR1	1.32373	1.20493e-11
MEOX2	1.97346	1.20844e-11
LMOD3	2.03226	1.20937e-11
OGN	2.38578	1.21606e-11
BIRC5	-1.36955	1.23204e-11
BRCA2	-1.16343	1.23616e-11
PDE8B	1.6485	1.23616e-11
BEND5	1.67371	1.26675e-11
FAM83D	1.39496	1.26675e-11
IL11RA	1.03466	1.33735e-11
VIP	3.21638	1.34766e-11
AGTR1	2.698	1.35865e-11
DEPDC1B	-1.29248	1.35875e-11
KIAA1614	1.28929	1.3648e-11
FNBP1	1.28229	1.37122e-11
C1orf190	1.45082	1.52588e-11
PCDHGC3	1.05459	1.56905e-11
REEP1	1.98164	1.6213e-11
ADAMTS8	2.21422	1.64527e-11
ESPL1	-1.54576	1.67278e-11
RBM24	2.10273	1.72457e-11
ABCC9	1.67615	1.7328e-11
C1QTNF7	1.87576	1.76077e-11
CDC45	-1.37036	1.77149e-11
CTF1	1.8374	1.77149e-11
POLE2	-1.07403	1.77856e-11
SOBP	1.50274	1.78116e-11
CORO6	1.80454	1.78706e-11
PLA2G4C	1.5046	1.78706e-11
RUNX1T1	1.64259	1.82131e-11
SMOC2	1.90025	1.88277e-11
MPDZ	1.38027	2.05271e-11
SETBP1	1.40055	2.14158e-11
NRXN2	1.88264	2.27803e-11
EHD2	1.17335	2.30039e-11
RASD2	1.52181	2.32095e-11
HOXD10	-3.76224	2.36332e-11
AMPH	1.40793	2.40353e-11
CTNNA3	3.04127	2.44363e-11
RRM2	-1.26502	2.46604e-11
ANTXR2	1.35614	2.50781e-11
KIFC1	-1.20649	2.58461e-11
PART1	2.38484	2.64739e-11
WWTR1	1.29856	2.70414e-11
FOXP2	2.22783	2.92109e-11
PPP1R3C	1.96509	2.92241e-11
EMILIN1	1.27167	2.94633e-11
PTBP2	1.08142	2.94633e-11
SPC25	-1.15014	3.01001e-11
SCARNA9	1.45725	3.04203e-11
RRAS	1.1206	3.09706e-11
SSX4	-6.73383	3.15929e-11
HELLS	-1.07472	3.23566e-11
FBLN5	1.20644	3.26112e-11
PODN	1.44931	3.26112e-11
CASC5	-1.27637	3.36743e-11
HSPA6	-1.85231	3.36743e-11
C6orf168	2.22969	3.44107e-11
SCN4B	1.35602	3.57344e-11
RNF112	1.57157	3.65843e-11
ACACB	1.27489	3.68097e-11
C8G	-3.33362	3.79246e-11
PRRT1	1.37945	4.08037e-11
NEFM	2.36162	4.10834e-11
NR2F1	1.403	4.14553e-11
PLA2G3	-3.38132	4.19973e-11
SPON1	1.7754	4.20676e-11
LGI1	2.92573	4.22904e-11
SLC8A1	1.32842	4.27733e-11
CMYA5	1.45733	4.39096e-11
C9orf4	3.1545	4.41355e-11
ZNF385D	1.80682	4.44585e-11
PRSS23	1.17521	4.44804e-11
LRRC4	1.3766	4.45472e-11
LMO1	3.78815	4.50974e-11
HCN3	-1.00407	4.63314e-11
GPIHBP1	1.66509	4.70538e-11
NTN1	1.65873	4.79797e-11
C2orf40	2.99513	4.80977e-11
KIAA1804	-1.15967	4.8275e-11
ATP8B2	1.03279	4.85825e-11
ANXA6	1.10118	5.05321e-11
ABI3BP	1.9085	5.08952e-11
ZNF423	1.4595	5.16382e-11
NOTUM	-3.29154	5.32739e-11
FGF2	1.61229	5.33543e-11
FGFR3	-1.96065	5.54213e-11
PTCH2	1.94638	5.59036e-11
GFOD1	1.32982	5.79944e-11
TK1	-1.0762	6.06396e-11
ADCY5	2.16398	6.2742e-11
GSG2	-1.17602	6.36644e-11
NEIL3	-1.26711	6.39519e-11
CEP55	-1.15609	6.47243e-11
NCAM1	2.1521	6.47243e-11
CACNB2	1.75305	7.1436e-11
MLF1IP	-1.11357	7.20998e-11
APBB1	1.20181	8.12769e-11
PMP2	2.52219	8.25057e-11
NFASC	1.69619	8.44206e-11
SQLE	-1.28226	8.44206e-11
PCDHGA5	1.54065	9.38526e-11
CPN1	-5.75856	9.45278e-11
KCND1	1.02615	9.60378e-11
ROR2	1.56878	9.76323e-11
ARHGAP20	1.35835	9.81761e-11
PTCHD1	2.58733	9.83216e-11
PA2G4P4	-1.0075	9.90923e-11
RASL12	1.1687	1.02938e-10
MKI67	-1.19241	1.08951e-10
PTTG1	-1.14521	1.11049e-10
KIF20A	-1.2255	1.12568e-10
ECSCR	1.05431	1.13166e-10
CDH4	-2.25316	1.14558e-10
LOC728392	1.13964	1.14641e-10
PLK1	-1.17008	1.14641e-10
IDO1	-2.55761	1.15065e-10
RDM1	-1.66764	1.15501e-10
IBSP	-2.89652	1.16004e-10
PRKAR2B	1.37999	1.17108e-10
RXRG	2.61111	1.18003e-10
DHCR7	-1.02513	1.20437e-10
EEF1A2	-3.23632	1.26194e-10
ZSCAN18	1.42723	1.26585e-10
LRCH2	1.34024	1.28735e-10
ZNF135	1.28963	1.32688e-10
CCNB2	-1.14096	1.37236e-10
MAN1C1	1.14936	1.40394e-10
LCN12	-2.13487	1.4577e-10
KCNB1	2.5337	1.5816e-10
TGFB3	1.18616	1.58328e-10
COPZ2	1.33232	1.59245e-10
MYOZ3	1.60181	1.59794e-10
SMPX	3.90813	1.69179e-10
KRT6C	-5.88142	1.70954e-10
CCDC80	1.56789	1.7183e-10
PKD2	1.04078	1.74988e-10
TCAM1P	-3.64669	1.75761e-10
LOC92249	1.12554	1.8357e-10
PCP4L1	2.82459	1.83697e-10
DTNA	1.80918	1.83736e-10
LOC147804	-1.13287	1.83736e-10
BEX4	1.3316	1.85318e-10
RECQL4	-1.16866	1.9014e-10
GRPR	2.50874	1.93313e-10
FLRT2	1.55431	1.94125e-10
HK2	-1.40259	1.9462e-10
ZBTB20	1.15402	1.99222e-10
NXPH3	1.95002	2.05756e-10
CLCN2	-1.23799	2.08342e-10
FGA	-3.85976	2.16375e-10
LOC401010	-1.01753	2.19216e-10
RNF180	1.28045	2.2281e-10
IQGAP3	-1.18215	2.32586e-10
TMEM59L	2.09227	2.34275e-10
TNC	1.65752	2.40673e-10
GRM4	-2.79493	2.4373e-10
LEPR	1.23818	2.50258e-10
ZNF695	-1.49137	2.77179e-10
ARHGAP11B	-1.15428	2.80978e-10
HSPA2	1.49577	2.82481e-10
SMYD1	4.1683	2.83082e-10
TCEAL5	2.26585	2.91716e-10
LMNB1	-1.01687	3.01411e-10
WNT9A	2.00316	3.04029e-10
FBLN1	1.52697	3.10778e-10
OIP5	-1.06447	3.17966e-10
C6orf225	1.23967	3.22386e-10
FNDC5	1.66241	3.44362e-10
E2F8	-1.27385	3.55969e-10
VWA5B2	-2.63459	3.69501e-10
DIP2C	1.0124	3.73329e-10
WFDC1	1.4286	3.77164e-10
ABRA	2.09459	3.78391e-10
C21orf34	1.79261	3.87664e-10
KLF9	1.07278	3.87664e-10
ASF1B	-1.11964	4.06803e-10
PHYHIP	1.56357	4.07336e-10
MEOX1	1.4073	4.08889e-10
PTPLA	1.76823	4.09669e-10
C4orf44	1.57862	4.11407e-10
C15orf42	-1.20578	4.15079e-10
PLSCR4	1.13417	4.2375e-10
GJC1	1.40005	4.25399e-10
PTGIS	1.9373	4.31439e-10
FAM198A	1.63792	4.3162e-10
RASGRP2	1.58591	4.53256e-10
CELF3	-3.05437	4.64718e-10
ZNF454	1.28187	4.69384e-10
MEX3A	-1.56754	4.71902e-10
FSTL4	-3.04301	4.72759e-10
FAM40B	-1.33064	4.73705e-10
PARD6B	-1.05004	5.14974e-10
FEZ1	1.20907	5.20608e-10
KIAA2022	2.06977	5.22959e-10
MMP23B	1.2599	5.34821e-10
CDC25C	-1.22817	5.41558e-10
STARD13	1.01387	5.42534e-10
HPSE2	2.96897	5.54859e-10
AACSL	-3.87731	5.61919e-10
DLL3	-2.82023	5.82448e-10
ATP6V1G2	1.45458	5.855e-10
WNT2B	1.47632	5.85548e-10
TCEAL3	1.05625	5.90853e-10
TSHZ3	1.21957	6.09677e-10
ZCWPW2	1.35109	6.63055e-10
SIX2	2.4207	6.90218e-10
PSAT1	-1.34431	7.09645e-10
ZNF154	1.08902	7.15231e-10
PBX1	1.15603	7.25631e-10
SERPINF1	1.1859	7.2836e-10
ANKRD35	1.54467	7.64857e-10
SOX17	1.1411	7.64857e-10
TCEAL2	2.84746	7.64932e-10
PDE1A	1.16633	7.6925e-10
MID2	1.21067	8.05078e-10
KLHDC5	1.01654	8.05223e-10
LTC4S	1.25486	8.15828e-10
GNAL	1.48237	8.29648e-10
GEM	1.26717	8.41293e-10
FAM64A	-1.23442	8.53711e-10
SORCS1	2.18977	8.90026e-10
AKAP2	1.00128	8.96676e-10
ANKRD53	1.3459	9.06341e-10
SLC29A2	-1.03147	9.13598e-10
PRICKLE1	1.20738	9.36077e-10
PCDH10	2.72642	9.37498e-10
PRG4	2.07772	9.55158e-10
NEUROD1	-3.78005	9.63313e-10
GABRA3	-4.16575	1.01053e-09
DCN	1.16786	1.02116e-09
CEACAM7	-2.92656	1.0398e-09
PPAPDC3	1.28315	1.07445e-09
FLJ35390	1.0257	1.07612e-09
PTGDS	1.67215	1.07877e-09
DDR2	1.35867	1.10103e-09
IRX3	-2.34294	1.15392e-09
IL17RB	-1.28513	1.16801e-09
AMOTL1	1.2183	1.18165e-09
UBE2S	-1.03263	1.18766e-09
BLM	-1.11285	1.21579e-09
DLC1	1.03212	1.23796e-09
DIAPH3	-1.1071	1.28142e-09
SYT11	1.10149	1.32892e-09
PIRT	2.39905	1.43509e-09
COL9A3	-2.53488	1.50206e-09
FGFR1	1.28806	1.51286e-09
PRKCB	1.48478	1.52629e-09
RHOV	-2.25522	1.53258e-09
MYOM1	1.9098	1.55012e-09
ULBP2	-2.24268	1.60692e-09
MAGEA1	-5.95463	1.6248e-09
CAMK2A	1.93736	1.63007e-09
CPM	-1.42599	1.6561e-09
ADAMTSL1	1.24444	1.69754e-09
PTPLAD2	1.00636	1.70529e-09
GPER	1.75801	1.73653e-09
TAC3	2.55403	1.7401e-09
DPT	1.81611	1.79008e-09
SLC45A1	1.18302	1.79179e-09
MN1	1.45941	1.82057e-09
CTSL2	-1.80486	1.86216e-09
NCRNA00176	-1.91412	1.88298e-09
KCNH2	1.89042	1.9308e-09
ZFHX4	1.57901	2.02572e-09
EFHA2	1.34902	2.03597e-09
APOA2	-4.26696	2.05224e-09
GFRA2	1.61275	2.08945e-09
GUCY1B3	1.1595	2.14275e-09
ZNF835	1.49918	2.19945e-09
LOC90586	1.89414	2.24492e-09
CDT1	-1.16713	2.36945e-09
LOC145820	1.51862	2.3699e-09
RAB6B	1.26288	2.44029e-09
KLHDC1	1.07597	2.55839e-09
KIAA1274	1.26653	2.59785e-09
C1R	1.00023	2.71502e-09
NAP1L2	1.76411	2.71502e-09
CDC6	-1.46924	2.71667e-09
LOC375190	1.22423	2.74312e-09
REM1	1.24008	2.83879e-09
CLDN19	-2.93459	3.02611e-09
IL20RB	-2.28589	3.08869e-09
MTSS1L	1.1381	3.14968e-09
EPHA6	2.75681	3.16021e-09
SLITRK3	2.53998	3.16734e-09
PLXNA4	1.72981	3.2028e-09
LRFN5	1.44893	3.26444e-09
PTPN5	1.73249	3.3229e-09
ZCCHC5	2.4019	3.34987e-09
GUCY1A3	1.32701	3.41813e-09
E2F2	-1.26251	3.44001e-09
MPPED2	1.49849	3.52858e-09
IGFBP6	1.33236	3.54403e-09
DIRC3	1.56494	3.67154e-09
TAC1	3.48567	3.6852e-09
HTR2B	1.72763	3.73525e-09
TACC1	1.00396	3.73958e-09
SVEP1	1.29135	3.74792e-09
SLC22A17	1.28627	3.82039e-09
SOD3	1.37951	3.86834e-09
CSDC2	1.38692	3.96866e-09
KCNE4	1.23493	4.03905e-09
CPEB1	1.92917	4.27116e-09
CARTPT	3.68957	4.38539e-09
DZIP1	1.23567	4.39684e-09
GNA14	1.35631	4.48261e-09
FAT4	1.18486	4.48332e-09
TSPYL2	1.0079	4.49506e-09
TMPRSS11A	-7.42538	4.59182e-09
CT45A2	-6.47114	4.63458e-09
MYBL2	-1.32711	4.78673e-09
MAOB	1.73608	4.80111e-09
POU5F1B	-1.71537	4.86745e-09
FCER1A	1.91489	4.88829e-09
LRP8	-1.28811	4.91524e-09
TMPRSS11D	-5.35014	4.93107e-09
EFEMP2	1.02194	5.19291e-09
C7orf41	1.09775	5.43494e-09
GNG7	1.24142	6.02829e-09
LGI2	1.49707	6.03173e-09
LTBP1	1.07876	6.04339e-09
CXCL12	1.30538	6.19542e-09
ZNF853	1.28205	6.26058e-09
RPRML	-2.66729	6.33742e-09
CAV1	1.42726	6.33826e-09
WISP2	2.0619	6.37093e-09
PDK4	1.80458	6.41797e-09
GFAP	1.99243	6.43967e-09
C19orf57	-1.39528	6.4401e-09
HIST2H3C	-1.54889	6.46238e-09
PBK	-1.2105	6.4898e-09
CELF2	1.16573	6.58638e-09
FGF7	1.38157	6.69378e-09
CDC20	-1.1858	6.99231e-09
RHBG	-3.13407	7.41114e-09
AFP	-5.18298	7.47275e-09
MYO7A	-1.14212	7.49799e-09
TIGD3	-1.14993	7.52204e-09
COL21A1	1.76784	7.62691e-09
FAM133B	-1.12377	7.67681e-09
CX3CR1	1.40229	7.86858e-09
PENK	3.03	7.86858e-09
HOXC13	-3.38172	7.93245e-09
OLFML3	1.17067	8.02378e-09
GREM2	1.90006	8.0318e-09
BTC	1.27438	8.03822e-09
SYNE1	1.15114	8.03822e-09
SALL2	1.41059	8.08272e-09
TEX19	-2.78561	8.33825e-09
TLL1	1.29084	8.97326e-09
CCIN	1.37474	9.09088e-09
ALB	-3.89428	9.3644e-09
AKT3	1.07257	9.59899e-09
HOXA2	1.43584	9.80789e-09
CHGA	-3.65113	1.00808e-08
TWIST2	1.33057	1.00808e-08
A2ML1	-4.78417	1.03744e-08
PLEKHG4	-1.28521	1.05097e-08
ITGA1	1.07532	1.23716e-08
CA4	-3.32146	1.28871e-08
OTX1	-1.28146	1.31029e-08
TRIB3	-1.41425	1.31029e-08
SSPN	1.28129	1.33083e-08
ADAMTS1	1.13303	1.35769e-08
KCNJ8	1.2356	1.37051e-08
PLA2G5	1.84399	1.37051e-08
NRP2	1.23466	1.39297e-08
NOVA1	1.6897	1.4052e-08
NAP1L5	1.03717	1.40522e-08
GAGE12D	-9.87298	1.41376e-08
ESR1	1.22172	1.42663e-08
C18orf1	1.01427	1.45336e-08
PCDHGA2	1.28445	1.47683e-08
VIPR2	1.99827	1.47683e-08
SMARCD3	1.0422	1.48371e-08
KCNS2	1.68953	1.49501e-08
TRPC1	1.22508	1.53516e-08
ST8SIA1	1.16252	1.55947e-08
OSR1	1.58494	1.62742e-08
BAGE2	-3.16657	1.64512e-08
HMGA2	-2.03712	1.67408e-08
CLIP4	1.19844	1.72009e-08
PCDH9	1.81356	1.74493e-08
SPG20	1.08031	1.76408e-08
RAET1K	-1.3101	1.77761e-08
CT45A4	-7.01038	2.04806e-08
TSPAN2	1.52138	2.08095e-08
PAMR1	1.12954	2.08167e-08
KSR2	-1.70089	2.11855e-08
S1PR3	1.174	2.14231e-08
SCN7A	2.20001	2.14231e-08
GDF10	2.17732	2.17082e-08
AQP1	1.50864	2.22345e-08
EPHA3	1.39997	2.23887e-08
DYNC1I1	1.82314	2.30259e-08
KRT78	-5.81126	2.30259e-08
KATNAL1	1.00481	2.3939e-08
PNPLA1	-2.0758	2.45921e-08
SAMD11	1.31013	2.46592e-08
PDLIM4	1.1841	2.58642e-08
CRISPLD2	1.0342	2.61188e-08
MAPT	1.95401	2.68739e-08
TSHZ2	1.19604	2.84768e-08
ACSBG1	1.53673	2.92176e-08
SELP	1.46811	2.99584e-08
SLC9A9	1.02728	3.04079e-08
NCRNA00092	1.3624	3.08365e-08
CRNN	-8.49881	3.08538e-08
RFX6	-3.51151	3.1111e-08
KIAA0101	-1.06048	3.1452e-08
THRSP	2.41791	3.14603e-08
TP73	-1.69897	3.17013e-08
MMP12	-2.1287	3.17728e-08
SATB2	-1.27889	3.2178e-08
BEND6	1.20188	3.21818e-08
ICA1L	1.12711	3.29512e-08
CHRM2	2.79474	3.36423e-08
F8	1.02063	3.36423e-08
TMEM14E	1.45109	3.43371e-08
CCDC89	1.02924	3.44933e-08
KLC3	-2.33913	3.44933e-08
ATP12A	-5.03577	3.46649e-08
FSD1	-1.67814	3.46832e-08
NKX2-2	-3.83754	3.49432e-08
CLCA2	-4.3069	3.51514e-08
COL6A2	1.01306	3.55846e-08
MFSD2B	-1.38821	3.59656e-08
PEBP4	2.48337	3.70655e-08
ARL4D	1.59652	3.89107e-08
ITGA8	1.75449	3.93353e-08
C20orf194	1.00744	4.05334e-08
DAND5	2.17168	4.05334e-08
CCDC146	1.16019	4.05826e-08
AR	1.5088	4.1433e-08
CRLF1	2.20218	4.20402e-08
ZNF471	1.27949	4.27859e-08
ASB16	1.1174	4.33194e-08
COL4A6	2.05208	4.47579e-08
AG2	1.25377	4.57647e-08
SCARA3	1.23003	4.61768e-08
C9orf140	-1.15889	4.69559e-08
BHLHE22	1.19236	4.85851e-08
NGFR	1.98505	5.01191e-08
BMP3	2.69544	5.2543e-08
PHLDA3	1.0586	5.45291e-08
PRKCDBP	1.04942	5.45855e-08
SLC5A12	-2.52262	5.49607e-08
CXADR	-1.15379	5.63531e-08
PRPH	2.31057	5.97197e-08
PCDHGB7	1.20214	6.0254e-08
IGF2BP2	-1.12928	6.04337e-08
MGAM	-2.38382	6.16617e-08
SORBS2	1.35205	6.18879e-08
NIPAL4	2.10025	6.20708e-08
VNN3	-2.28355	6.20708e-08
SYCE2	-1.54303	6.29239e-08
SLC18A3	3.45192	6.5199e-08
FOXF2	1.27684	6.60911e-08
MPZ	-1.66446	6.60911e-08
TCEAL6	1.75647	6.61818e-08
APOBEC3B	-1.38449	6.74576e-08
CNTN2	1.86579	6.74576e-08
C7	2.0538	6.82064e-08
IL17D	1.12405	7.29622e-08
LONRF2	1.93891	7.32027e-08
NCALD	1.07785	7.34454e-08
LOC441869	1.39241	7.56207e-08
TCF7L1	1.05783	7.56207e-08
SLC7A11	-1.44337	7.58875e-08
LSAMP	1.23883	7.72678e-08
GBP6	-3.30291	7.90882e-08
TDRD10	1.16454	7.94731e-08
STARD4	-1.02383	7.97193e-08
CSRP2	1.01507	8.19643e-08
GALNTL1	1.59657	8.45737e-08
PPP2R3A	1.1057	8.64976e-08
ABCA8	1.8266	8.7278e-08
KCNJ11	-1.17197	8.99771e-08
KCNQ4	1.67105	9.23596e-08
GLRB	1.44805	9.23895e-08
ZNF843	1.10914	9.3701e-08
ESCO2	-1.0604	9.4306e-08
SYPL2	1.47952	9.55379e-08
RIMS1	2.17835	9.60062e-08
TTLL7	1.63562	9.81478e-08
PNPLA3	-2.10669	9.83865e-08
SEPT3	-1.64652	9.91264e-08
MTL5	-1.08364	1.01415e-07
WARS	-1.20651	1.0157e-07
SPRR3	-4.94422	1.04606e-07
PRKD1	1.03136	1.07052e-07
PHLDB2	1.1094	1.08071e-07
DNMT3B	-1.22274	1.09051e-07
FAM111B	-1.04442	1.09147e-07
MPP7	1.25607	1.09465e-07
CT45A1	-6.02242	1.10823e-07
CACNA2D3	1.59059	1.12141e-07
LRRC7	2.58423	1.12948e-07
BAIAP3	-1.30434	1.14035e-07
ZBTB16	1.72665	1.19673e-07
ISL1	1.47865	1.20403e-07
COLEC12	1.28204	1.23539e-07
NBEA	1.74602	1.23886e-07
TMEM132A	-1.01396	1.25049e-07
SERPINB13	-6.02546	1.27923e-07
PTH1R	1.49324	1.33422e-07
GINS2	-1.02279	1.33641e-07
DLG2	1.61205	1.34007e-07
R3HDML	-1.93273	1.34007e-07
ACTA1	2.13008	1.3668e-07
LOC644538	1.13687	1.38698e-07
CCDC148	-1.68798	1.39397e-07
PRPH2	1.06819	1.45186e-07
LOC283174	1.66715	1.47696e-07
ZDHHC15	1.37588	1.47696e-07
CNTN4	1.12085	1.50135e-07
CLDN5	1.09344	1.51969e-07
LRRTM1	2.36537	1.54023e-07
CADM3	1.83278	1.55093e-07
C2orf48	-1.61123	1.56233e-07
NKX3-2	1.9116	1.57281e-07
AMBP	-2.18334	1.6122e-07
RNF165	1.54516	1.67908e-07
HAL	-2.05231	1.69236e-07
WHAMML1	1.11804	1.78781e-07
ALOXE3	-2.13769	1.80096e-07
PALM	1.18022	1.82549e-07
CDO1	1.63753	1.83967e-07
ADRA1A	1.44624	1.84804e-07
ZFP42	-4.38836	1.87069e-07
PKMYT1	-1.13798	1.97152e-07
CDK6	-1.18018	2.01562e-07
NLRP11	-2.41065	2.04559e-07
CKB	1.5279	2.04991e-07
IL17A	-2.74583	2.13177e-07
FAM107A	1.16469	2.13257e-07
MAGEB2	-4.0912	2.15128e-07
DPP6	2.46401	2.16719e-07
FOXE3	-1.95232	2.20624e-07
ENOX1	1.23349	2.2085e-07
DHH	1.16921	2.26318e-07
LRRC2	1.52131	2.32193e-07
GPT2	-1.1044	2.3244e-07
PKHD1L1	1.84754	2.34817e-07
AURKB	-1.07626	2.35219e-07
TMEM200B	1.1685	2.35951e-07
HEPHL1	-2.82821	2.37045e-07
FGB	-3.56109	2.47131e-07
TMEM119	1.09068	2.49689e-07
FOXS1	1.08022	2.53271e-07
INHA	-2.44471	2.56435e-07
BTG2	1.02853	2.59141e-07
EDNRA	1.01354	2.59392e-07
DLX3	-3.15176	2.67155e-07
LPPR4	1.2419	2.70505e-07
NT5DC3	1.09592	2.71148e-07
ZNF483	1.18116	2.71148e-07
CRYBA2	-3.00321	2.72331e-07
GAGE2D	-11.7692	2.77982e-07
ADAMTSL3	1.37612	2.82531e-07
ZNF626	1.29845	2.83655e-07
VIT	1.89581	2.8723e-07
GC	-3.41856	2.89704e-07
RIMS3	1.24924	2.95196e-07
PCSK9	-1.71879	3.05257e-07
GPBAR1	1.21474	3.13913e-07
HTR2A	1.32831	3.14906e-07
TPO	2.0874	3.18595e-07
LOC283856	1.7621	3.22101e-07
GFRA1	1.6833	3.24359e-07
CYS1	1.58725	3.29182e-07
CDK5R2	-2.19662	3.29347e-07
LOC127841	-1.23589	3.32027e-07
NETO2	-1.37168	3.39383e-07
ARMCX2	1.02463	3.39588e-07
XKR4	1.99159	3.40152e-07
PLA2G4E	-2.79465	3.42322e-07
USP43	-1.01778	3.46335e-07
IPW	1.42246	3.51917e-07
STAB2	1.72209	3.60584e-07
CXorf48	-2.53415	3.60622e-07
CTCFL	-2.32862	3.67093e-07
HOXA5	1.10066	3.67547e-07
ID4	1.10042	3.72495e-07
PRDM6	1.27396	3.725e-07
ASPN	1.31733	3.75561e-07
FAM19A4	3.1363	3.81306e-07
MYOC	2.77525	3.92293e-07
PASD1	-5.83032	4.0922e-07
C17orf55	-1.70802	4.17021e-07
MAGEE1	1.12942	4.19267e-07
C6orf141	-1.5149	4.34162e-07
AFF3	1.44606	4.4582e-07
SNORD17	1.42184	4.52567e-07
ARHGAP6	1.25097	4.53511e-07
SCARA5	1.82685	4.53582e-07
SBK1	-1.53829	4.57876e-07
CDH1	-1.09898	4.62441e-07
LOC100192378	1.99011	4.64684e-07
RIC3	1.62085	4.6867e-07
COL11A1	-2.14166	4.83545e-07
GLI1	1.21434	5.00293e-07
TNNI1	-1.10577	5.03635e-07
FAM43B	1.3436	5.11393e-07
JAKMIP2	1.50218	5.1214e-07
LPAR4	1.12427	5.17537e-07
GLP2R	2.00395	5.19296e-07
TNNI3K	1.7314	5.27515e-07
SERPINB4	-4.34	5.38069e-07
KIAA0408	2.94204	5.44692e-07
SLITRK5	2.01165	5.55877e-07
SPRR2D	-5.21619	5.65577e-07
DGKI	1.20323	5.66236e-07
CYBRD1	1.03926	5.68564e-07
KLF17	1.68332	5.70214e-07
RBPJL	-2.83525	5.70301e-07
MYBPHL	-2.87641	5.7342e-07
AHNAK2	1.62051	5.86282e-07
GGH	-1.23302	5.89501e-07
PTGER3	1.28804	5.89501e-07
IRX4	-4.25092	5.928e-07
MME	-2.08815	6.0208e-07
PRR19	-1.19297	6.0208e-07
ELN	1.1754	6.1474e-07
C9orf47	1.41569	6.15942e-07
C21orf129	-2.11822	6.16158e-07
FAM123C	-2.69502	6.24966e-07
LOC440461	1.30719	6.49715e-07
SCD	-1.11957	6.50753e-07
PDE3A	1.40271	6.79822e-07
PHYHD1	1.40226	6.80849e-07
RSPO4	-2.55399	6.90042e-07
STX1B	1.00466	6.90042e-07
CNGA3	1.76172	7.04219e-07
LOC116437	-3.9376	7.07092e-07
TMPRSS11B	-7.04692	7.16496e-07
PGA5	-5.09308	7.17415e-07
MATN4	-1.64195	7.20158e-07
KCNT2	1.23885	7.2513e-07
PRDM8	1.23799	7.2513e-07
LOC440905	-2.38257	7.26678e-07
DKFZp686A1627	-5.81339	7.38739e-07
SIM2	-1.08312	7.42449e-07
CHRDL1	1.88276	7.44461e-07
KIR2DL4	-1.77761	7.51983e-07
GPR133	1.34776	7.71743e-07
GNAZ	1.23448	7.72095e-07
COL7A1	-1.65808	7.88786e-07
CBX2	-1.35278	8.32935e-07
CRB2	1.516	8.60798e-07
HIST1H2BC	-1.16163	8.60798e-07
P2RY14	1.16867	8.87681e-07
PAK6	-1.20186	8.88684e-07
GNG3	1.18031	8.89673e-07
HSD17B6	1.01588	8.96969e-07
FHL5	1.01555	9.00973e-07
GNG4	-2.25813	9.18642e-07
FAT2	-2.4106	9.43534e-07
EPR1	-1.19001	9.83602e-07
P2RX3	-2.90645	9.90442e-07
IVL	-5.53403	1.01419e-06
ZC3H12A	-1.04281	1.03901e-06
KRT16	-3.21223	1.04305e-06
GPR158	-1.75891	1.06135e-06
C17orf96	-1.11618	1.10376e-06
FAM27C	-1.11457	1.14459e-06
DGKG	1.38383	1.16787e-06
RSPO3	1.37908	1.17966e-06
DOK6	1.008	1.18398e-06
NOS1	2.36212	1.20688e-06
OPRK1	-2.73019	1.21738e-06
COL19A1	1.87266	1.23175e-06
PRLHR	2.9413	1.25281e-06
KCNJ16	-2.47132	1.28328e-06
SLC2A1	-1.19533	1.31122e-06
DUSP26	1.54086	1.35554e-06
SRCIN1	-1.34567	1.36675e-06
EXTL1	1.45498	1.3732e-06
PGBD5	-1.36841	1.38825e-06
DOCK3	1.53384	1.39577e-06
LIX1	2.1868	1.39862e-06
MKX	1.61956	1.40461e-06
SPINK7	-4.61613	1.40461e-06
SP6	-1.42183	1.40649e-06
HIST1H3H	-1.19154	1.49978e-06
LOC731789	-3.07552	1.5079e-06
RTKN2	-1.09465	1.5079e-06
KREMEN2	-1.49538	1.53997e-06
ISL2	1.17059	1.54446e-06
CTAG1B	-6.37657	1.54604e-06
FHOD3	1.23687	1.57481e-06
S100A9	-2.36418	1.58156e-06
KCNIP1	1.62885	1.60376e-06
TDRD9	-2.29733	1.61148e-06
FGL2	1.23197	1.63067e-06
LOC100132354	-2.50849	1.67981e-06
SSX6	-4.63133	1.72734e-06
GRIN2A	1.79887	1.7547e-06
PPP1R1A	2.17346	1.75997e-06
CD24	-1.33578	1.80016e-06
LOC92973	1.2494	1.80774e-06
SLCO1C1	1.15356	1.86977e-06
PTGFR	1.27452	1.88926e-06
LOC286367	1.06454	1.9088e-06
SLIT2	1.50968	2.01851e-06
USP51	1.00382	2.02884e-06
S100A8	-2.52219	2.03045e-06
RSPO2	1.94964	2.07608e-06
GDF5	1.84081	2.10703e-06
ISM1	1.50004	2.13914e-06
SSX2	-5.72695	2.14172e-06
CCL19	1.94927	2.16758e-06
IL17RD	1.35801	2.18435e-06
B3GNT4	-1.4352	2.25201e-06
SRPK3	1.53731	2.25201e-06
C18orf34	1.47606	2.27026e-06
CH25H	1.14931	2.31202e-06
XIRP1	-1.69095	2.35987e-06
MAPK4	2.2207	2.43331e-06
PCA3	2.22891	2.43658e-06
NRXN1	1.88432	2.43789e-06
SCARNA7	1.40037	2.43789e-06
SLC6A11	-4.23067	2.45257e-06
CHRNB4	1.63394	2.48545e-06
SPRR2E	-6.87675	2.59168e-06
DDIT4L	1.44958	2.62606e-06
PCDHGA6	1.05613	2.62847e-06
PCDHGB6	1.14008	2.66188e-06
AHSG	-3.02894	2.69127e-06
HSP90B3P	-1.65383	2.73286e-06
PAR5	1.35854	2.79055e-06
ACOX2	1.25051	2.80699e-06
CLDN6	-3.14325	2.83596e-06
LOC647946	-1.61201	2.88403e-06
TMPRSS13	-2.15216	2.92837e-06
PCDHGA12	1.03638	2.9429e-06
NRG2	1.51846	2.95591e-06
KCND3	1.27526	2.96562e-06
OMD	1.49732	3.0753e-06
IGSF9B	1.4462	3.17629e-06
CADM2	2.0024	3.19744e-06
SLC26A9	-2.2854	3.23415e-06
ZNF415	1.0972	3.25051e-06
JPH4	1.07277	3.25146e-06
FTCD	-2.82377	3.26189e-06
C10orf79	-1.27062	3.27691e-06
LHFPL4	-1.87783	3.33978e-06
NGB	3.54173	3.34431e-06
LDOC1	1.10828	3.51278e-06
CEACAM1	-1.19955	3.53651e-06
PPP4R4	-2.07876	3.62502e-06
KERA	1.83189	3.63615e-06
HOXD11	-4.4861	3.68787e-06
WSCD2	1.99004	3.74997e-06
DLX2	-1.96862	3.79687e-06
ESM1	-1.18834	3.85805e-06
SCARNA10	1.26661	3.86722e-06
LHFPL3	-2.03516	3.91927e-06
C10orf105	1.09115	3.9511e-06
PYY2	-1.51209	3.97839e-06
SERP2	1.20817	4.00862e-06
ESRRB	-1.83548	4.09359e-06
SLCO1A2	-2.66521	4.10718e-06
LAMA2	1.00128	4.15694e-06
KCNQ2	-2.37998	4.24417e-06
GPRIN1	-1.09764	4.26985e-06
CD300LG	1.85321	4.30739e-06
AKAP12	1.21305	4.3858e-06
EBF3	1.06505	4.40409e-06
PPP1R3G	1.18825	4.45393e-06
LASS3	-3.26629	4.46027e-06
NPAS3	1.29085	4.48314e-06
C10orf140	1.17891	4.6365e-06
VAT1L	1.15851	4.65131e-06
LGALS7	-2.72668	4.65877e-06
ASPA	1.32765	4.72687e-06
CYP1B1	1.31073	4.78328e-06
UCN2	-1.6928	4.78328e-06
PHLDA2	-1.14862	4.83856e-06
EFEMP1	1.05297	4.90502e-06
C17orf104	-1.13909	5.01553e-06
HIST1H2AM	-1.17074	5.07938e-06
SCUBE1	1.38353	5.16525e-06
VCX3A	-3.04153	5.17562e-06
HSPA12A	1.04995	5.21091e-06
TMEM52	-1.15621	5.2242e-06
RYR2	1.73656	5.25177e-06
AVPR2	1.20992	5.26087e-06
WDR66	-1.35707	5.30482e-06
C22orf45	-1.69887	5.56185e-06
LRRC16B	-1.36199	5.59146e-06
SLC4A11	-1.37351	5.59434e-06
PHOX2A	2.49837	5.59879e-06
IGF2BP1	-2.70408	5.62527e-06
COL4A5	1.38666	5.65313e-06
MTNR1A	-2.14079	5.6632e-06
RPRM	1.72624	5.76812e-06
VLDLR	1.21981	5.82799e-06
LHX2	-1.50183	5.95627e-06
DGCR5	-1.73192	6.01173e-06
STX1A	-1.00189	6.21157e-06
CACNA1G	1.45842	6.2802e-06
DOC2A	-1.67361	6.30744e-06
HIPK4	1.20781	6.33263e-06
TBX4	-2.49477	6.33943e-06
SLC38A3	-2.24912	6.45829e-06
DUOXA1	-1.92379	6.64171e-06
LRRC17	1.0935	6.66646e-06
BDKRB1	1.05326	6.69523e-06
LOC349196	1.29314	6.81421e-06
KLRG2	-2.70163	6.87792e-06
MMP11	-1.39108	7.13097e-06
DMP1	-2.10027	7.18666e-06
SLC26A3	-2.95456	7.49423e-06
KIAA0319	-1.5534	7.50351e-06
UNC45B	1.98673	7.51014e-06
CMA1	2.46647	7.73181e-06
DPF1	-1.55128	7.75107e-06
WHAMML2	1.10667	7.77557e-06
KCNK3	1.63542	7.84501e-06
SCNN1G	-2.44659	7.99645e-06
DGKB	1.83441	8.02054e-06
GAP43	1.59073	8.06523e-06
DLX6	-2.41066	8.07474e-06
LOC100128239	1.32771	8.11804e-06
SNORD116-20	1.49795	8.1575e-06
CAMK2N2	-1.53921	8.25438e-06
C8orf84	1.49941	8.32757e-06
KHDC1L	-3.70868	8.41283e-06
CNR1	1.6378	8.4738e-06
MYH16	-1.93774	8.4738e-06
EPHA8	-2.76325	8.54209e-06
C1orf175	1.37532	8.70151e-06
KCNIP2	1.00553	8.74934e-06
NTRK3	1.4575	8.78139e-06
TUB	1.138	8.78139e-06
SLC7A3	2.16797	8.82239e-06
TERT	-1.63321	8.90819e-06
ARID3A	-1.1161	9.0592e-06
NKX2-5	3.05676	9.06781e-06
FAM135B	-2.18266	9.20338e-06
CXorf30	-3.43443	9.27453e-06
RERGL	1.7931	9.33898e-06
CXCL11	-1.57796	9.40007e-06
RNLS	1.07525	9.52126e-06
WBSCR17	1.19794	9.53925e-06
LYVE1	1.13244	9.54718e-06
CPLX2	-2.34946	9.68983e-06
SPAG17	-2.48171	9.70514e-06
F7	-2.05387	9.78458e-06
CALCR	-1.60421	9.87477e-06
LOC642587	-6.11217	1.02131e-05
RNU11	1.58397	1.0472e-05
KCNK2	1.76524	1.04797e-05
NUDT10	1.25624	1.06469e-05
PCP4	2.65925	1.07281e-05
TSLP	1.20366	1.0768e-05
FMN2	1.68944	1.07947e-05
ULBP3	-1.04845	1.08278e-05
SLC17A9	-1.10794	1.08419e-05
PCDH7	1.20291	1.08882e-05
CPA6	-2.08638	1.1069e-05
PAR-SN	1.2247	1.11138e-05
SPINK4	3.07394	1.12524e-05
LOC100302650	1.00252	1.1494e-05
GIPR	-1.34131	1.15214e-05
MS4A15	-2.32351	1.15353e-05
CAPNS2	-3.22022	1.15441e-05
PYGO1	1.21927	1.22147e-05
C19orf51	-1.2711	1.23983e-05
CHADL	1.02652	1.2414e-05
PRKAA2	1.71526	1.25303e-05
ADH1B	1.65865	1.26371e-05
CDH23	1.23443	1.273e-05
B3GAT1	-1.474	1.27362e-05
ERVFRDE1	1.15639	1.28952e-05
FABP4	1.76645	1.28952e-05
ADRB2	1.08597	1.32e-05
PDE1B	1.06587	1.33045e-05
C1orf182	-1.19277	1.34642e-05
LRRN3	1.07663	1.38208e-05
NLGN1	1.59823	1.38621e-05
GAD1	-1.76662	1.40018e-05
SAA2	-2.01764	1.41402e-05
RAC3	-1.12735	1.42358e-05
FIGF	1.75166	1.42421e-05
HGF	1.0381	1.443e-05
FOXA1	-1.17479	1.48535e-05
CAPN14	-2.8069	1.51131e-05
GBP5	-1.31289	1.51251e-05
LOC100130933	-1.36165	1.51494e-05
GPR155	1.08171	1.51781e-05
SCN11A	1.36554	1.51781e-05
MED12L	-1.58686	1.51802e-05
CTXN1	1.20745	1.51923e-05
FAM180A	1.20905	1.53229e-05
VTN	-1.83214	1.56073e-05
BMPER	1.37424	1.61016e-05
PI16	1.73352	1.61926e-05
PRTG	1.20602	1.65816e-05
KCTD8	1.96466	1.66013e-05
RBP7	1.00126	1.69589e-05
GDF6	1.4656	1.69775e-05
BCAT1	-1.05516	1.70656e-05
LRRC56	-1.01112	1.71463e-05
ZNF385B	1.58689	1.71881e-05
GRAPL	1.50346	1.74378e-05
ADCY1	-1.17349	1.78449e-05
GRIK3	1.81508	1.78789e-05
IRX5	-1.47759	1.79187e-05
LOC283663	1.22414	1.82463e-05
ICAM5	-1.25434	1.86713e-05
BCAR4	-3.29696	1.88215e-05
PRDM12	-1.1116	1.93091e-05
C9orf131	1.10206	1.93277e-05
CXCL10	-1.40932	1.94848e-05
NGF	1.26397	1.97838e-05
SNAP91	1.94278	1.98414e-05
UPF0639	-1.82636	1.99251e-05
CAMKV	-2.4011	2.01597e-05
EML6	-1.22404	2.01951e-05
HPSE	-1.00562	2.06705e-05
HIST1H2BJ	-1.08901	2.10799e-05
GAPT	1.22976	2.12031e-05
IQCH	-1.03154	2.12714e-05
RBP5	1.06309	2.12995e-05
CYP39A1	1.2485	2.13358e-05
TRIM50	-2.34716	2.13961e-05
HAPLN1	-1.54283	2.18115e-05
DTX1	1.03042	2.18223e-05
TNFRSF19	-1.43089	2.19934e-05
TMEM145	-1.71443	2.23458e-05
GP1BA	1.12138	2.25044e-05
RAMP1	1.21412	2.28333e-05
CHRDL2	1.58576	2.33465e-05
FAIM2	1.3255	2.39197e-05
TRIM10	-1.15683	2.4113e-05
UGT8	-1.12379	2.41975e-05
CDH22	-2.34024	2.46694e-05
ADCY2	1.48127	2.46698e-05
DNAH6	-1.25561	2.49827e-05
GLS2	-1.04246	2.51124e-05
CGNL1	1.07033	2.59987e-05
RASSF6	-1.04436	2.64398e-05
SNORD116-28	1.2364	2.68514e-05
PKIA	1.04389	2.70898e-05
KIRREL3	1.41709	2.71244e-05
TXLNB	1.00496	2.7454e-05
CCL7	-1.94957	2.75334e-05
ZNF677	1.00987	2.7672e-05
FGFR2	1.16507	2.77584e-05
CYP2D7P1	-1.11954	2.82294e-05
RAB26	-1.36443	2.91866e-05
CCDC108	-1.45042	2.9498e-05
RDH12	-1.68688	2.98315e-05
FBXL16	-1.23117	2.98778e-05
NEFH	1.17004	3.01831e-05
EDARADD	-1.01226	3.07022e-05
WFDC5	-3.63384	3.13743e-05
CSTA	-2.02792	3.17695e-05
UNC80	-1.81872	3.17729e-05
RAB3B	-1.4933	3.27842e-05
CCDC78	-1.06539	3.28672e-05
ABCA17P	-1.77674	3.30365e-05
FAM83A	-2.1446	3.36818e-05
MFI2	-1.19395	3.37224e-05
PRSS33	2.03581	3.38059e-05
CDKN2A	-1.50941	3.40635e-05
PCDHGA3	1.10101	3.41996e-05
SRL	1.03679	3.43256e-05
COL22A1	-1.59749	3.52885e-05
APOD	1.4502	3.5478e-05
CRCT1	-4.5603	3.5535e-05
WBP11P1	-1.58041	3.58376e-05
SPRR2C	-7.59174	3.59198e-05
HOXA9	-1.70957	3.64863e-05
SERTAD4	1.18749	3.65935e-05
NTF3	1.18275	3.681e-05
IL12RB2	-1.10102	3.68116e-05
WFIKKN2	1.53398	3.69895e-05
ATCAY	1.73002	3.70986e-05
TMEM132C	1.86152	3.73482e-05
KLHL38	1.19216	3.76353e-05
TMEM130	1.46112	3.76356e-05
MAB21L1	1.38795	3.76987e-05
SLC6A15	-2.48744	3.79724e-05
ESPNP	-1.8571	3.8087e-05
LOC647288	-1.75461	3.81662e-05
SMAD9	1.25356	3.83811e-05
TTBK1	-1.40076	3.849e-05
KLF8	1.02981	3.84999e-05
MAGEA8	-2.37461	3.97014e-05
ACTC1	1.5592	3.97571e-05
C1orf187	-1.41604	4.05602e-05
CA1	-3.00708	4.15293e-05
SLC44A5	-1.75369	4.31796e-05
MAGEA10	-4.48187	4.36664e-05
C13orf36	2.22487	4.43113e-05
USH1G	-2.47313	4.43113e-05
GRHL1	-1.21905	4.43195e-05
ANKRD20B	-1.51282	4.49318e-05
KCNT1	-1.81412	4.5684e-05
PANX2	-1.52439	4.64099e-05
C4BPA	-2.06922	4.67241e-05
CNTN1	1.9119	4.71268e-05
UGT3A2	-1.88834	4.82538e-05
GAGE2C	-8.53385	4.86642e-05
BEST3	-1.9226	4.9325e-05
NAV3	1.08731	4.94631e-05
C1orf229	1.1815	5.10622e-05
TNN	1.40808	5.10789e-05
NRTN	1.05341	5.18537e-05
C12orf56	-3.01792	5.26624e-05
CD164L2	-1.72778	5.29717e-05
IFNG	-1.63752	5.33368e-05
SLC16A2	1.00134	5.33603e-05
FGFBP1	-2.11887	5.3374e-05
IGLON5	-1.32173	5.36375e-05
NPFFR2	-1.96963	5.46981e-05
LOC646627	3.0453	5.49954e-05
GJB7	-2.11809	5.51259e-05
STK31	-1.59106	5.5159e-05
CCL21	1.44762	5.522e-05
KIAA1984	-1.35067	5.58206e-05
ABCA9	1.22336	5.58688e-05
IGSF11	1.4799	5.66761e-05
PPP2R2C	-2.03229	5.75514e-05
CPXM1	1.00576	5.79158e-05
STRC	-1.28519	5.80291e-05
MCOLN3	-1.35083	5.8119e-05
CXCL1	-1.31224	5.89137e-05
CYTL1	1.03446	5.97529e-05
SCUBE2	1.1716	6.08643e-05
SAA1	-1.91602	6.09986e-05
MAGEC1	-3.81947	6.21922e-05
ZNF215	-1.10326	6.29938e-05
ELOVL3	-1.37749	6.32985e-05
GRIA2	2.4663	6.47866e-05
BMP5	-1.88919	6.49635e-05
TRIM71	-2.76475	6.50862e-05
C8orf73	-1.00201	6.59248e-05
C14orf64	1.05831	6.59706e-05
GRIA1	1.56146	6.61507e-05
S100B	1.04606	6.66505e-05
SLC6A16	1.11105	6.75715e-05
CALN1	-2.37838	6.80806e-05
AREG	-1.21984	7.13351e-05
MAST1	-1.06403	7.13351e-05
ADAMTS15	1.23717	7.20411e-05
SPRR1A	-3.51092	7.26341e-05
UGT1A6	-1.77811	7.56808e-05
PPM1E	-1.28924	7.58222e-05
ABCC2	-1.83989	7.91345e-05
ABCA10	1.22302	7.92493e-05
TF	-2.076	7.95719e-05
ROS1	-2.29507	8.0145e-05
NOV	1.06845	8.03588e-05
ABCC8	-2.10705	8.07863e-05
FOXJ1	-1.77209	8.15926e-05
MATN2	1.04119	8.24242e-05
S100A7	-3.3574	8.30868e-05
HTR2C	-3.22649	8.3206e-05
FAIM3	1.13431	8.39427e-05
C19orf46	-1.58022	8.4268e-05
ALOX12	-1.70083	8.47527e-05
SLC30A3	-1.75182	8.47527e-05
CYP21A2	1.4569	8.55975e-05
AVPR1A	1.01579	8.6536e-05
ARMC3	-1.89532	8.70376e-05
DGCR9	-1.37491	8.70987e-05
SALL4	-1.39538	8.76578e-05
GREM1	1.10917	8.84765e-05
GYLTL1B	-1.28728	8.88445e-05
SERPINF2	-1.27361	9.03052e-05
CD37	1.07281	9.05834e-05
CSF2	-1.85079	9.57258e-05
VPREB3	1.62814	9.71292e-05
CLU	1.102	9.76032e-05
MBOAT4	-1.24446	9.76684e-05
SCGB1A1	-4.33635	9.9036e-05
HPX	-1.22075	0.000100817
DDN	-1.32333	0.000101334
TMEM132E	1.19211	0.000101567
PRAME	-2.14112	0.000105429
FRAS1	-1.28252	0.000106201
CD79B	1.28648	0.000106936
HOXD13	-3.61861	0.000107402
MAGEC2	-4.38815	0.000109676
GPR88	1.11808	0.000110057
FOXD3	1.60531	0.000111305
DUOX1	-1.46494	0.000111641
SLC45A2	-1.86268	0.00011282
RIMS4	-1.76388	0.000115308
SPATA17	-1.17631	0.000115613
CFC1B	-3.20525	0.000116868
KIAA1199	-1.36154	0.000116903
CAPN11	1.11091	0.000118038
TMPRSS6	-1.35045	0.000118774
LAMA1	-1.52461	0.000120124
FAM83C	-2.72836	0.000122123
NRK	1.46208	0.00012221
NRSN1	2.29198	0.00012253
CNTNAP3	1.28703	0.000125303
WDR87	-1.88049	0.00012659
ACTL8	-2.4804	0.000128104
TGM1	-2.20007	0.000128888
PTCHD2	-1.50852	0.00012899
LAMC3	-1.28095	0.000130739
CSMD1	-2.07443	0.000133657
C1QTNF9	1.01999	0.000140871
BAMBI	-1.31911	0.000142459
CYP24A1	-2.23795	0.00014418
FUT9	-2.13619	0.000146372
SCN5A	-1.39625	0.000148351
TP63	-1.95513	0.000148821
NCAM2	1.40471	0.000151368
LGALS9C	-1.62731	0.000152798
TMEM40	-3.08377	0.00015325
MAGEA2	-3.15447	0.000154286
SMC1B	-1.65582	0.000154623
ALPK3	1.05704	0.000155125
C10orf91	-1.36516	0.000157015
NPPC	1.98918	0.000159012
GZMB	-1.15543	0.000159019
CD1C	1.13579	0.000160034
FAM129C	1.78533	0.000160982
SLC38A4	-1.61216	0.000163141
ATP2A1	-1.00318	0.000163237
C14orf72	-1.03323	0.000164961
PMFBP1	-1.2431	0.000166109
HAP1	-1.39203	0.000166678
PHOX2B	2.22029	0.000167282
B4GALNT2	2.73065	0.000170334
TMPRSS11F	-4.63077	0.000175615
CBFA2T3	1.01036	0.00017678
FXYD7	1.07715	0.000177331
RGL3	-1.36984	0.000177988
CXCL3	-1.20996	0.000178499
SAA4	-2.08175	0.000178643
RIBC2	-1.14546	0.000178858
GABRB2	-1.72877	0.000179058
GPC2	-1.1171	0.000180413
PPP1R1C	-1.23907	0.000181263
EREG	-1.79021	0.000183355
DISP2	-1.05517	0.000183441
ASXL3	1.1366	0.000185891
HULC	-2.58823	0.000188723
IGFN1	2.02054	0.000190254
ZNF662	1.0137	0.000190834
ANXA2P3	-1.79501	0.00019591
CXorf49B	-3.25395	0.00020022
LOC100131551	-1.37768	0.000200754
AKR1C2	-1.44476	0.000203186
IGSF9	-1.01355	0.000203225
ADAMTS16	1.38008	0.000203245
C1orf177	-1.63212	0.000207507
PTGER1	1.12039	0.000211537
KCNC1	-1.30876	0.000213663
PRSS50	-2.25689	0.000214453
SOX11	-1.36964	0.000214453
C1orf61	-1.63844	0.000216194
MKRN3	-1.90467	0.000218773
ANXA2P1	-1.07184	0.000219432
CDH16	-2.16815	0.000225648
LOC399815	-1.02134	0.000225695
CHL1	1.07767	0.000227009
PTX3	1.04172	0.000227213
FABP3	1.02315	0.000232796
HOPX	1.18783	0.00023385
ZNF492	-1.62819	0.000234413
BPI	1.51495	0.000235196
CCR7	1.18202	0.000235664
MAGEA6	-3.04677	0.000236077
FAM159A	1.22619	0.000236727
IL8	-1.32112	0.000238844
THBS4	1.59213	0.000244026
AOX1	1.32547	0.000250252
SELL	1.01264	0.000252613
CDR1	1.08532	0.000257394
LOC145837	-1.61935	0.000261551
XKRX	-1.26893	0.000262588
TMEM61	1.26212	0.000264964
KCNJ10	-1.26097	0.000267828
RXFP1	-1.40884	0.000268422
TNNT3	1.85154	0.000271962
HSPB3	2.06152	0.000274504
SHISA9	1.76094	0.000274504
PGA3	-3.2903	0.000278446
SYCP2	-1.38461	0.00028086
MASP1	1.21921	0.00028344
HIST1H2BH	-1.14483	0.000288849
ATP4B	-2.94587	0.000290364
UPK2	-1.78863	0.000290871
BAI3	1.3254	0.000291821
CHRNA4	-2.25496	0.000295392
ACTL6B	-3.23178	0.000296831
C3P1	-2.50623	0.000301554
LOC400696	-1.72889	0.000308094
GPR83	-1.15736	0.000308447
LTB	1.08709	0.000308896
FOXA2	-1.20011	0.00030903
STAC	1.28333	0.000312991
CDKL2	1.19847	0.000316631
CDH19	1.66216	0.000316811
LOC401387	-1.75886	0.000323201
ANKRD34B	-2.34255	0.0003263
MMP8	-1.85052	0.000330299
ASB5	2.2944	0.000330457
CNFN	-1.89299	0.000331421
ITIH3	1.26642	0.000331852
CHST13	-1.33917	0.000335666
MYO16	1.1786	0.000337144
PTPRR	-1.19502	0.000338828
NPY	2.16863	0.000340701
VWDE	-2.09093	0.000342587
ORM2	-2.56947	0.000346317
SYT14	-1.6505	0.000347697
CLEC3A	2.47596	0.000347725
SLC34A3	-1.37154	0.00034805
NLRP7	-1.63593	0.000350868
DCX	1.57045	0.000361245
TDRD5	-1.45581	0.000362073
LRGUK	-1.2564	0.000368705
PCDHGB1	-1.26502	0.000370141
CLDND2	1.03027	0.000370241
USP44	1.0001	0.000371367
C5orf38	-1.8031	0.000375359
CACNA2D1	1.11716	0.000377358
CSAG1	-2.72365	0.00037841
SLCO1B3	-2.37382	0.000378706
FGG	-3.02881	0.000380853
KIF1A	-2.05265	0.000381171
RASL11B	1.06487	0.000391746
GAGE4	-5.83967	0.000393478
ADRA1D	1.39187	0.000402947
PYY	-2.43415	0.000412202
ATP13A4	-1.69874	0.000416243
NOX1	-1.88793	0.000416977
PLIN1	1.60331	0.00042097
FTHL3	-1.48763	0.000421721
TLL2	-1.08797	0.000427019
IL1F7	-1.88988	0.00042835
STEAP4	1.01402	0.000428803
HAS3	-1.22617	0.000434533
NPM2	-1.12839	0.000435482
GRM6	1.08305	0.000438643
GRIN1	-1.14864	0.000438869
IQSEC3	1.02767	0.000440033
SLCO4C1	-1.33123	0.000442665
ZNF280A	-2.11809	0.000452241
NME5	1.15195	0.000452787
COL25A1	1.21412	0.000454985
SIX1	-1.17683	0.000454985
C15orf48	-1.07507	0.000458109
UGT2B4	-2.64786	0.000460134
TMPRSS15	-3.05209	0.000462484
CYP19A1	1.17588	0.000463537
RGS4	1.04128	0.000463702
FLJ12825	-1.03993	0.000467501
SFRP2	1.30204	0.000469397
MAGEA12	-3.02777	0.00047016
PPBP	-1.80415	0.000475441
KNG1	-2.13687	0.000479285
GDF7	1.25996	0.000485438
LRRC10B	1.12381	0.000488818
AKR7L	-1.0301	0.000490503
DNAH11	-1.52664	0.000502345
CAPN6	1.40598	0.00050425
EMX1	-1.56427	0.000504879
KRT17	-1.84779	0.000504879
FBN3	-2.36345	0.000505191
MEGF10	-1.37972	0.000507956
CXCR2P1	-1.2935	0.000517806
EFHC2	1.07777	0.000517905
ZPLD1	-1.63955	0.00051908
COCH	-1.2027	0.000522177
ATP8A2	1.1576	0.000524851
CCKAR	2.09206	0.000530879
LOC100133469	-3.90014	0.000536968
EGF	-2.09976	0.000538747
MADCAM1	1.43887	0.000558389
PKLR	-2.06733	0.000569195
KISS1	-1.42243	0.00057956
KCNA2	1.30356	0.000580798
EMID2	-1.43668	0.000583163
MST1	-1.13778	0.000583163
CD177	-1.67749	0.000587654
MAGEA3	-2.90978	0.000603632
C21orf62	1.10112	0.000606217
HIST1H2BF	-1.12935	0.000623257
ZBED2	-1.32826	0.00062616
CHD5	1.4238	0.00062723
CELA3A	-3.11826	0.00064939
C12orf39	2.46481	0.000655568
IGF2BP3	-1.21594	0.000657709
LHX1	-2.39573	0.00065941
PLD4	1.18829	0.00065941
NKX6-2	-2.82865	0.000665175
FBXO2	-1.21773	0.000666246
PDIA2	-1.81604	0.000671402
DLX6AS	-1.90131	0.000674735
C18orf2	-2.15615	0.000675747
AS3MT	1.03715	0.00067601
PRSS27	-1.62607	0.000681897
B4GALNT4	-1.55112	0.000683888
FAM155B	-1.51072	0.000685533
ZNF750	-1.85831	0.000692891
SLC6A4	-1.68228	0.00069977
SFN	-1.03626	0.000699788
GIF	-2.66789	0.000709815
C16orf89	1.33028	0.000727494
HPN	-1.77108	0.000739673
MUC1	-1.00866	0.000746323
CGB7	-1.71784	0.000758535
MMP1	-1.42323	0.000759242
GATA5	-1.92473	0.000760362
HOXC9	-1.20323	0.00076177
TPH1	-1.44773	0.000767329
PPIAL4C	-1.65695	0.000773381
ENKUR	-1.05605	0.000780714
VWA3B	-1.09427	0.000790885
CXCR5	1.404	0.000794143
HIST1H2AL	-1.17063	0.000794673
SLC15A1	-1.88606	0.000798682
C3orf67	-1.31494	0.000804897
LYPD3	-1.53928	0.000812283
C21orf90	-1.12984	0.00082573
PTH2R	-2.15325	0.000831255
SYT5	-1.4576	0.000831746
PAX2	-2.21545	0.000842311
SLC6A12	-1.20351	0.00085436
SCT	-1.87066	0.000863986
CXCL17	-1.75852	0.000870454
NAA11	-4.33424	0.000872576
RUFY4	-1.14287	0.000884383
RNF126P1	1.28023	0.000898535
IGFBP1	-1.86692	0.000903167
CDH9	-3.1738	0.000930866
C18orf26	-3.85557	0.000935889
FGF5	1.46645	0.000942897
KCNJ15	-1.2771	0.000945605
TEKT2	-1.6954	0.000946813
CP	-1.42991	0.000947932
GABRR2	-1.03731	0.000948451
SLIT1	-1.22645	0.000955781
SYT7	-1.206	0.000958684
BTBD16	-1.53913	0.000959467
AMTN	-2.85823	0.000980079
TTR	-2.04	0.000987579
IL19	-2.2019	0.000991266
CXCL9	-1.12584	0.00100912
CA14	1.00237	0.00101859
C13orf30	1.29278	0.00102912
COL9A2	-1.05445	0.0010334
RAET1L	-1.93564	0.00104318
ANO3	-1.62882	0.00105437
GPR109B	-1.59586	0.00105437
DPCR1	-1.84599	0.00105468
SLC9A2	-1.19988	0.00106329
MAGEA9B	-2.91487	0.00107632
NKPD1	-1.08418	0.00108264
PLEKHG4B	-1.39005	0.00108366
GLDC	-1.58302	0.00108563
AQP7	1.11624	0.00109101
LOC643763	1.43186	0.00109246
PCDHA5	-1.66396	0.00109391
PLEKHN1	-1.01375	0.00109485
MGC14436	-1.10969	0.0010973
ALDH1A2	1.35488	0.00110051
CSAG3	-2.30828	0.00110769
UCA1	-1.5779	0.00110835
GPR25	-1.14993	0.0011086
IGFALS	-1.59003	0.00110955
SNORD116-4	1.4494	0.00111858
LOC643677	-1.06296	0.00112921
NXF2	-3.91502	0.0011492
AKR1B10	-1.54919	0.00115182
GRAMD1B	-1.03536	0.00115251
ARHGEF4	1.16491	0.00116648
ADAMTS20	-2.74695	0.00117047
GNGT1	-1.91155	0.00117778
CILP	1.21182	0.00119134
GCKR	-1.4306	0.00119667
ANGPTL3	-1.53905	0.00120073
SNORA12	1.22296	0.0012022
LRRC4C	1.09811	0.00120634
PLXNB3	1.16843	0.00121282
RTBDN	-1.4367	0.00121847
CSAG2	-3.07035	0.00122466
LOC554202	-1.30132	0.00122489
RGS13	1.18317	0.00122536
SPRR1B	-2.89986	0.00122536
FER1L4	-1.13521	0.00127252
HAVCR1	-1.82462	0.00127476
ZCCHC12	1.22108	0.00128172
EBF2	1.07376	0.00129748
LOC100133545	-1.57833	0.00130021
ATP4A	-3.00943	0.00131319
SGCG	1.3386	0.00132067
FFAR2	-1.0858	0.0013323
DEFB103B	-3.19467	0.00133752
SLC35F1	1.01157	0.00134279
ST8SIA3	1.68936	0.00135578
STON1-GTF2A1L	2.30279	0.00136688
LGALS7B	-2.23312	0.00137816
LY6G6C	-1.63789	0.00138238
NCR3	1.0517	0.00138467
SLC6A14	-1.28771	0.00139294
LIPF	-2.76112	0.00139756
ARMC4	1.48624	0.00140888
GABRQ	-1.95353	0.00141384
CHIA	-4.09959	0.00141683
RND2	1.01925	0.00142253
SLC34A2	-1.6879	0.00145517
TFR2	-1.14289	0.00149829
KLRC2	-1.41352	0.00150436
C2orf84	1.23271	0.00150888
CAMK2B	-1.14907	0.00150888
GABRB1	-1.781	0.00151641
MAT1A	-1.54058	0.00152756
FZD9	-1.14036	0.00153023
SSX1	-4.55026	0.00155466
MYO3A	-1.59422	0.00156309
HBB	1.25018	0.00157662
PGLYRP3	-2.52609	0.0015862
GOLT1A	-1.10496	0.00160399
C11orf41	-1.15121	0.00161342
FAM131C	-1.40568	0.00162933
CPNE6	1.56213	0.00163356
REG1B	2.72915	0.0016368
VSIG8	-1.38271	0.0016688
ANO5	1.0823	0.00166982
SCAND3	-1.44973	0.00167816
NLRP4	-2.03533	0.00170391
GPR64	-1.15966	0.00171662
ZNF560	-2.40251	0.00171662
ALOX12B	-1.65224	0.0017309
MUC5B	-1.67109	0.00175795
UGT1A10	-1.59701	0.00176651
C6orf165	-1.00754	0.00178513
SH2D5	-1.23842	0.00179291
CYP1A1	2.10081	0.00180719
GFRA3	1.3094	0.00182481
TUSC5	1.94905	0.00182562
ATRNL1	1.1239	0.00182695
C6orf58	-2.34194	0.0018449
RELN	1.0856	0.00185896
LY6H	1.04037	0.00188418
ADH7	-2.76909	0.00189368
GSDMC	-1.51957	0.00192889
SERPINA10	-1.91447	0.0019319
LRRC15	-1.04605	0.00193324
FCER2	1.51186	0.00196629
IRX2	-1.45994	0.00197747
DMBX1	-1.23602	0.00198858
[truncated: 223 more rows]

## Sheet: Claudinlow_MSI
Gene	log2FoldChange	padj
ZCCHC24	3.21583	1.68364e-91
PYGM	5.25318	8.2761e-89
BOC	4.02145	3.84736e-86
FHL1	4.55569	3.84736e-86
PKNOX2	3.81358	3.77239e-84
DACT3	4.09062	1.0338e-83
SCN4B	3.60587	1.0338e-83
TNS1	3.86985	7.92412e-82
C14orf132	3.74632	2.52813e-81
TENC1	2.42627	1.24689e-80
RBPMS2	4.73033	7.9966e-80
CSRP1	3.21859	1.11132e-79
FXYD1	4.55171	3.16267e-79
KANK2	2.80067	3.83784e-79
SPARCL1	3.63745	9.96503e-78
MYL9	4.35402	1.09729e-77
PDZD4	4.43754	1.22713e-77
LOC339524	3.38126	1.28015e-77
GPRASP1	3.62381	3.87262e-77
MYLK	4.46446	4.3241e-76
CLIP3	3.3966	1.44693e-75
PGM5	5.10469	7.22985e-75
LIMS2	3.6932	1.17491e-74
DNAJB5	3.61905	1.4101e-74
MRVI1	3.42583	1.85926e-74
C5orf4	3.59098	2.68336e-74
ITGA7	3.8324	2.73121e-74
HSPB8	4.46948	4.1951e-74
LHFP	2.53428	8.88277e-74
NEGR1	4.00447	2.91354e-73
MFAP4	3.63143	3.32586e-73
KCNMB1	4.37284	3.43107e-73
JAM2	3.17999	3.91866e-73
CAND2	3.95161	1.39213e-72
AOC3	3.75291	2.41828e-72
CDC42EP3	2.72702	4.45912e-72
FBXL22	3.56737	5.72937e-72
RGMA	4.68685	6.22272e-72
MRGPRF	4.06736	9.65562e-72
PPP1R14A	3.84538	2.28626e-71
TAGLN	4.14065	2.65912e-71
LMOD1	4.87265	4.19205e-71
BHMT2	3.92514	5.30231e-71
LDB3	5.33087	1.46756e-70
SORBS1	4.14747	2.2962e-70
COL14A1	3.52639	3.00343e-70
APBB1	2.95766	3.2787e-70
MYOCD	4.70416	3.9862e-70
TPM2	4.08116	7.84143e-70
BEND5	3.98331	1.16358e-69
SALL2	3.87601	1.70177e-69
RYR3	4.70309	1.8781e-69
HSPB6	5.53387	1.937e-69
MAP3K12	2.12745	2.85455e-69
PRICKLE2	3.37993	4.47786e-69
CNRIP1	2.30973	4.53283e-69
ACTA2	3.54514	8.48069e-69
FAM13C	2.96195	8.76266e-69
ATP1B2	3.61496	9.82303e-69
NDN	2.81734	1.28762e-68
JAM3	2.73298	1.71719e-68
SLC2A4	4.54198	3.46451e-68
JPH2	4.76437	3.82888e-68
CFL2	3.3211	4.78899e-68
ADAM33	4.43934	9.1831e-68
LGI4	3.13643	3.42579e-67
ASB2	4.11427	3.85169e-67
SDPR	3.395	3.85169e-67
HOXA4	3.32299	1.24144e-66
CNN1	5.49708	2.05474e-66
PLAC9	3.50023	2.13989e-66
MAP6	3.6435	2.34566e-66
NFATC4	2.63396	2.82105e-66
PDE2A	3.00891	3.17294e-66
CBX6	3.0254	3.53907e-66
FILIP1	3.72167	5.53554e-66
SLIT3	3.36584	5.73774e-66
INMT	3.6059	5.95036e-66
ATP1A2	5.92939	9.12892e-66
ANK2	4.047	9.70302e-66
PDE7B	3.42583	1.41022e-65
GEFT	3.40735	1.43918e-65
SRPX	3.40836	2.41075e-65
CCDC69	2.92244	2.49272e-65
SCN2B	4.62783	2.92424e-65
DAAM2	3.3035	4.00752e-65
ATP8B2	2.41259	5.86521e-65
DIXDC1	2.84372	6.06949e-65
NRIP2	2.17822	7.5462e-65
FBXL7	2.49195	1.15835e-64
NFASC	3.99951	1.21976e-64
PGR	3.74497	1.21976e-64
GYPC	2.56712	1.65127e-64
SVIL	3.30967	1.6924e-64
ANGPTL1	4.97168	2.58621e-64
SMTN	3.25859	2.72977e-64
SETBP1	3.1916	4.46577e-64
RNF150	4.08389	6.15161e-64
RBMS3	3.06318	6.65686e-64
GSTM5	3.67946	7.13749e-64
CLEC3B	3.2047	7.84356e-64
MGP	3.67078	8.12801e-64
DMPK	3.07794	1.03926e-63
EML1	3.06505	1.05592e-63
BVES	3.90618	1.25476e-63
DMD	3.8183	2.08556e-63
RAI2	2.95436	3.07638e-63
C7orf58	3.63949	3.84618e-63
GNAO1	4.40221	4.01041e-63
TCEAL7	3.1117	5.27484e-63
RCAN2	3.17416	8.47436e-63
PDLIM3	3.54549	1.26715e-62
CASQ1	5.41937	1.36956e-62
DTNA	4.27315	1.50277e-62
CASQ2	5.5737	1.52702e-62
POPDC2	4.27169	2.03372e-62
ANGPTL7	4.85886	2.21809e-62
MSRB3	3.41374	2.39414e-62
LOC728264	4.43638	2.68258e-62
C1QTNF2	2.99169	2.99806e-62
MAP3K3	1.44003	3.36499e-62
SYNPO2	5.13431	7.89086e-62
TGFB1I1	2.95913	1.15546e-61
CNTNAP1	2.85746	1.35139e-61
TMEM35	4.88822	2.13296e-61
FLNA	3.53452	2.71587e-61
MYH11	5.67719	2.77696e-61
GHR	3.41589	3.00291e-61
SFRP1	4.83122	3.06412e-61
FOXF1	2.95343	3.43502e-61
MAP1A	3.00769	5.0258e-61
NRXN2	4.18523	8.44441e-61
PODN	3.23568	1.46732e-60
TTC28	2.37733	1.62812e-60
FERMT2	2.98565	2.06397e-60
C1QTNF7	4.13148	3.06197e-60
MAP1B	3.22426	3.2759e-60
LOC401093	3.83759	3.58856e-60
COX7A1	2.7929	3.95688e-60
RGAG4	2.99047	4.72756e-60
KCNA5	3.99425	5.33818e-60
PDE1A	2.78898	6.26216e-60
C1orf70	3.74082	1.01788e-59
ZNF835	3.72405	1.01901e-59
CRYAB	3.76471	1.86493e-59
CPXM2	3.97279	2.517e-59
LRRN4CL	3.06154	3.82432e-59
NECAB1	3.96725	5.48287e-59
PPP1R12B	3.72377	5.72362e-59
MYOZ3	3.70445	6.2068e-59
SVEP1	3.18309	6.50229e-59
HSPB2	2.90986	7.62404e-59
C1orf95	4.92954	7.93818e-59
NOVA1	4.32961	8.99452e-59
ITIH5	3.21055	1.19274e-58
SLC22A17	3.16648	1.26314e-58
FXYD6	3.28277	2.10753e-58
GRIK5	4.61108	2.88513e-58
NHSL2	3.1384	4.07025e-58
PRELP	4.07926	4.9246e-58
FNDC5	3.85077	5.83706e-58
PSD	4.79435	1.11962e-57
A2M	2.20943	1.24901e-57
GPR146	2.05449	1.53192e-57
PDZRN3	3.31168	1.81924e-57
MAPK10	3.30074	2.55721e-57
NAP1L3	3.09203	2.74536e-57
PABPC4L	2.70738	6.01701e-57
BNC2	3.15495	6.38581e-57
GPR162	2.29441	1.00824e-56
RERG	3.67116	1.00824e-56
GREM2	4.69346	1.02229e-56
CBX7	2.27297	1.11713e-56
C20orf200	5.33404	1.32799e-56
NACAD	3.3694	1.54791e-56
ANKS1B	4.08821	2.56747e-56
CALD1	3.30347	3.04529e-56
BCHE	4.98052	3.5842e-56
CCDC136	4.14262	7.54903e-56
KIAA1644	4.1791	9.04554e-56
MMRN2	1.98849	1.04077e-55
STON1	3.30453	1.4306e-55
SYNPO	2.22984	1.52089e-55
C7	5.33802	1.53675e-55
TNXB	3.77339	1.53675e-55
MPDZ	2.91594	2.1279e-55
ZNF135	2.84977	2.20494e-55
SCARA3	3.15481	2.25047e-55
RHOJ	2.40519	2.27556e-55
DCLK1	3.77898	3.05808e-55
ZNF853	3.10231	3.1651e-55
HSPB7	4.92566	3.18015e-55
PKIG	2.14533	3.18015e-55
ACTG2	5.34375	3.1829e-55
KCNB1	5.63564	3.94196e-55
EBF1	2.3602	5.85184e-55
TMEM59L	4.69298	7.30262e-55
SHE	2.26583	8.80468e-55
SGCA	4.6116	8.96477e-55
ARHGAP20	2.95641	1.07831e-54
TUBA1A	2.36039	1.10515e-54
SSC5D	3.41693	1.41989e-54
C20orf194	2.55224	1.77221e-54
RECK	2.26481	1.81329e-54
AKAP6	3.92176	1.93586e-54
CNKSR2	5.63538	2.27043e-54
AR	3.84952	2.49046e-54
TNFSF12	2.21132	2.63711e-54
IGF1	3.82616	2.64303e-54
FBLN5	2.54531	3.03728e-54
DNAJC18	1.99891	3.7783e-54
FBLN1	3.38515	3.7783e-54
FAM129A	3.27217	4.30218e-54
SCN7A	5.46977	4.46258e-54
ZEB1	2.68395	4.64899e-54
ERG	1.92184	5.38197e-54
NPR1	2.72928	5.89259e-54
IL1R1	1.95859	6.08432e-54
PLIN4	5.09792	6.49183e-54
PABPC5	2.75965	1.18409e-53
LOC399959	3.59172	1.27065e-53
SPEG	4.50977	1.38511e-53
MN1	3.3612	1.42954e-53
POU6F1	2.23105	1.90994e-53
TCF21	2.47894	1.97516e-53
TACR2	5.37707	2.5036e-53
PRICKLE1	2.72838	2.97183e-53
C6orf186	4.60697	4.01115e-53
FILIP1L	2.19544	4.01115e-53
PDE1C	3.42874	4.11142e-53
KCTD10	1.26524	5.67602e-53
ZSCAN18	3.06463	6.08046e-53
PRKG1	2.72923	6.40519e-53
DCHS1	2.19543	7.64789e-53
FLRT2	3.36617	8.24107e-53
MAMDC2	4.72357	9.77646e-53
HRNBP3	6.23506	1.15976e-52
FLNC	4.66649	1.47995e-52
C15orf59	3.57108	1.58972e-52
CCL14	3.82819	1.7489e-52
ZNF521	2.17124	1.7671e-52
REEP2	3.95695	1.78017e-52
MAB21L2	5.23618	1.92105e-52
GPR124	2.01788	2.20615e-52
ST3GAL3	2.02649	3.52179e-52
PNMAL2	2.63239	3.90697e-52
EPHA7	5.31799	4.11377e-52
RBPMS	2.50609	6.2887e-52
IGFBP7	2.14725	7.45405e-52
MAGI2	2.65633	8.93655e-52
PHLDB1	1.76885	9.1593e-52
PTRF	2.44748	1.03304e-51
FAM107A	3.0288	1.24927e-51
ELANE	4.94812	1.78657e-51
RNF180	2.75027	1.8323e-51
DPYSL3	3.11695	2.23374e-51
ATP2B4	2.5944	2.57444e-51
RASL12	2.45752	2.82215e-51
LRCH2	2.83722	2.95695e-51
KCND1	2.15318	4.20838e-51
ZNF781	2.77644	5.54162e-51
KCNMA1	4.39188	5.81988e-51
NRXN3	4.45869	5.99728e-51
CYYR1	1.79403	7.43461e-51
PRIMA1	4.78987	7.83407e-51
C8orf46	4.62723	8.94471e-51
SYNM	5.03764	1.10722e-50
LAYN	2.62954	1.15215e-50
GFRA1	4.39469	1.34253e-50
GALNTL1	3.9901	1.54944e-50
GRRP1	2.43524	1.87482e-50
CXorf36	1.89521	2.01227e-50
RUNX1T1	3.29783	2.52923e-50
ZFPM2	3.05573	2.61351e-50
OGN	4.72908	4.93032e-50
ABCA8	4.53545	5.68802e-50
LOC144571	2.518	5.84599e-50
SGEF	3.49278	7.42434e-50
CMYA5	2.96966	7.98384e-50
DLG4	2.02952	8.2513e-50
EFHA2	3.01232	8.77941e-50
ADCY5	4.42937	1.06725e-49
C20orf160	2.10643	1.11294e-49
RAB9B	3.71217	1.16891e-49
MUSTN1	3.26254	1.33448e-49
TMOD1	3.10077	1.40073e-49
PTN	3.00205	1.48318e-49
S1PR1	2.01861	1.621e-49
PLN	4.35172	1.62499e-49
ZNF154	2.35335	2.75317e-49
DARC	3.7707	3.12283e-49
DENND5A	1.91568	3.13502e-49
SLC45A1	2.61729	4.53094e-49
NTN1	3.35138	4.77996e-49
NBLA00301	5.63534	5.20079e-49
NXPH3	4.07482	5.30112e-49
GPRASP2	2.0822	7.22046e-49
ABCC9	3.30549	7.97941e-49
TMEM47	2.48578	8.93073e-49
CLEC14A	1.83972	1.04001e-48
GLI3	2.62513	1.22341e-48
PAPLN	2.55996	1.23222e-48
AKAP2	2.154	1.44225e-48
ARHGEF17	2.11828	1.57521e-48
SORCS1	4.74576	1.64132e-48
TUB	3.32147	1.65372e-48
PRC1	-1.82168	1.66281e-48
CADM3	4.5687	1.92648e-48
PLP1	5.39208	2.20982e-48
KIAA1614	2.51975	3.45932e-48
SYT15	2.49642	3.5736e-48
EPM2A	2.19552	4.86129e-48
NAP1L2	3.9084	5.06907e-48
TPM1	2.55652	5.318e-48
PCDHGC3	2.0546	6.85668e-48
RAB23	2.44676	7.01625e-48
PPAT	-1.50157	8.47169e-48
C10orf72	2.44024	8.6496e-48
C21orf34	3.76834	9.07642e-48
GPIHBP1	3.34154	9.78661e-48
TMEM100	3.85645	1.08053e-47
ATOH8	3.04542	1.69205e-47
SYNE1	2.59003	2.13594e-47
MAD2L1	-2.00277	2.24002e-47
NEXN	3.3507	2.46596e-47
TNFAIP8L3	2.93395	2.52952e-47
KLHL4	3.64145	2.78002e-47
ZBTB4	1.46431	3.15441e-47
PLK4	-1.80326	4.33752e-47
CENPE	-2.14542	4.38724e-47
LOC728392	2.30014	5.07603e-47
PRUNE2	4.45545	5.63866e-47
PTCH2	3.86455	5.86971e-47
AFF3	3.67692	6.48564e-47
RSPO1	3.95889	7.1319e-47
GPR135	2.52608	7.72647e-47
CACNA1C	3.44871	8.53893e-47
FGF10	4.50269	8.78054e-47
TLL1	2.90448	9.52164e-47
TTLL11	1.69022	1.07332e-46
AMPH	2.73719	1.36113e-46
FRZB	3.28438	1.5678e-46
CCDC80	3.17118	1.57216e-46
HLF	3.56908	2.08975e-46
CAP2	3.27974	2.57106e-46
ROR2	3.12569	2.59005e-46
PRKAR2B	2.76158	2.62242e-46
ASAM	3.00056	2.75997e-46
FOXN3	1.38832	2.82703e-46
C1QTNF4	3.4804	3.15434e-46
C10orf26	1.03674	3.69752e-46
PPP1R12C	1.76556	3.8262e-46
ZBTB16	4.15935	4.30006e-46
CACNA1H	3.26074	4.63162e-46
ZWILCH	-1.31976	5.27379e-46
GPR17	3.6682	5.38451e-46
SH3BGR	2.99671	7.40272e-46
KCNT2	3.18751	8.10384e-46
TFRC	-2.05422	1.00462e-45
ADAMTSL3	3.39303	1.13994e-45
PAGE1	-22.4501	1.32123e-45
NKAPL	2.9679	1.44982e-45
PLXNA4	3.72168	1.47886e-45
NR2F1	2.71955	1.55958e-45
ANKRD53	2.83912	1.56674e-45
ADAMTSL1	2.63299	1.66161e-45
NMUR1	2.73619	1.68e-45
CYP2U1	1.88335	1.70679e-45
CSDC2	3.00483	1.77688e-45
RASGRP2	3.24434	2.06471e-45
DCLK2	2.94428	2.18972e-45
AMOTL1	2.54845	2.1943e-45
ADHFE1	3.31139	2.3657e-45
SGCD	2.84221	3.54276e-45
SMARCD3	2.32906	3.5561e-45
ARMCX1	2.42379	4.00526e-45
MAN1C1	2.27769	4.33539e-45
ABI3BP	3.69734	4.34149e-45
PARVA	1.65627	4.92785e-45
EVC	2.44804	5.21723e-45
ZNF582	2.55045	5.49236e-45
PDZRN4	4.84978	5.63608e-45
LAMA2	2.71261	6.02432e-45
DCN	2.42158	6.03362e-45
SYT11	2.29952	6.03362e-45
NGFR	4.5824	6.78291e-45
PALM2-AKAP2	1.67708	6.81693e-45
C1orf190	2.75124	6.98538e-45
TCF7L1	2.47256	7.19238e-45
CCNA2	-2.04867	8.2649e-45
SOX10	4.97132	9.09123e-45
FAM110B	2.82142	1.04026e-44
ST6GALNAC6	1.61949	1.16827e-44
ZBTB20	2.29512	1.17437e-44
FLRT1	3.24669	1.18176e-44
CLIC4	1.94704	1.26945e-44
ECT2	-1.89461	1.30504e-44
BARX1	4.08722	1.35782e-44
CDO1	3.94503	1.4372e-44
TACR1	3.79747	1.54108e-44
PTGDS	3.45586	1.57633e-44
FCER1A	4.13246	1.80402e-44
PALM	2.82458	1.93004e-44
SOBP	2.82553	1.93004e-44
EMILIN1	2.414	2.19583e-44
ELN	2.93383	2.22112e-44
DMGDH	3.21257	2.53051e-44
DDR2	2.79926	3.31101e-44
LOC572558	5.71894	3.43692e-44
FNBP1	2.38994	3.49206e-44
PRKD1	2.41861	4.29782e-44
SH3BP5	1.56013	6.30182e-44
FOXP2	4.20924	6.63572e-44
LTBP3	2.12504	7.05293e-44
TLN1	1.77521	7.11272e-44
RAMP3	1.9282	7.17203e-44
PBX3	2.05405	8.65759e-44
CPE	3.12473	8.88523e-44
AKT3	2.3274	9.32932e-44
SUSD5	3.46404	1.14515e-43
HEYL	2.29509	1.21759e-43
PPP1R3C	3.70027	1.2531e-43
NCAPG2	-1.56911	1.44269e-43
GPR133	3.36225	1.49278e-43
KCNK3	4.48641	1.53884e-43
CNTN2	4.32728	1.68243e-43
ITGA9	2.77248	2.09664e-43
KCNS2	3.80328	2.20337e-43
PTGIS	3.86003	2.48151e-43
MYOT	3.65419	2.78086e-43
SYNC	3.44188	3.10028e-43
LPP	2.33682	3.19506e-43
ST8SIA1	2.54644	3.2809e-43
HAND2	5.01239	3.31301e-43
ITPR1	2.07993	3.42913e-43
HIC1	2.11579	3.79524e-43
LEPR	2.43076	3.8416e-43
CHODL	4.61852	4.64213e-43
BEX4	2.59301	4.94225e-43
LDB2	1.79263	5.32804e-43
SLITRK3	5.39291	5.32804e-43
C8orf85	4.32254	6.55153e-43
DLG2	3.76005	7.57439e-43
NTRK3	4.02089	9.46844e-43
PCDH10	5.52066	9.63399e-43
ITGB1BP2	3.40036	1.08846e-42
BHLHE22	2.6872	1.17065e-42
FGF7	2.92898	1.20237e-42
MCC	2.18108	1.23071e-42
PHKG1	3.25873	1.30796e-42
CHAF1B	-1.5927	1.3149e-42
PAICS	-1.29191	1.31718e-42
MXRA7	2.30627	1.32764e-42
MCAM	2.21598	1.37831e-42
CMTM5	5.21103	1.7392e-42
CX3CR1	2.98586	1.75267e-42
TRPC1	2.65782	1.75617e-42
GGT5	2.1564	2.05564e-42
FAM124B	2.24904	2.10451e-42
FAT4	2.47719	2.12764e-42
SAMD11	2.87638	2.20558e-42
CDON	2.97328	2.5482e-42
PPAPDC3	2.58926	2.70187e-42
SEPT4	1.81654	2.83628e-42
C3orf18	2.14535	2.88488e-42
GNG11	1.91398	2.95842e-42
C1R	2.05878	3.00744e-42
USP51	2.57813	3.1788e-42
SLC9A9	2.26064	4.12366e-42
TCF4	1.66087	5.29232e-42
LTBP1	2.26195	5.29637e-42
CGNL1	3.04855	5.51265e-42
FAT3	4.3929	5.64315e-42
PCDH9	3.92757	5.71278e-42
FGFR1	2.60121	6.49789e-42
GNG7	2.60108	7.20223e-42
SERPINF1	2.35034	7.35845e-42
LIX1L	1.86405	7.45255e-42
RIC3	3.9058	7.644e-42
HSPA12B	1.91504	9.25289e-42
ZNF454	2.53652	9.52595e-42
PHLDB2	2.52545	9.84209e-42
LMO3	4.0129	1.00551e-41
CHRDL1	4.58507	1.07895e-41
TMEM204	1.75929	1.11172e-41
LRRC8B	-1.12422	1.14872e-41
TYMS	-1.82593	1.15282e-41
SASS6	-1.26675	1.30273e-41
SYDE1	1.95471	1.39263e-41
ZNF385D	3.36017	1.40979e-41
TCEAL3	2.07587	1.53689e-41
MEOX2	3.55751	1.56514e-41
HTR2A	3.14464	1.58055e-41
PTPLAD2	2.02954	1.61958e-41
TDRD10	2.67817	1.78828e-41
FANCI	-1.7027	1.80254e-41
TCEAL5	4.59775	1.88743e-41
LRFN5	2.99302	1.90198e-41
PBXIP1	1.59266	1.90198e-41
CNTN4	2.57238	1.93457e-41
TRPC4	3.27873	1.99495e-41
UBE2T	-1.89179	2.49333e-41
TUBB6	2.17821	2.93356e-41
ZNF471	2.81972	3.15521e-41
OLFML1	1.97462	3.19812e-41
C16orf45	2.42049	3.33087e-41
MLNR	5.84024	3.33327e-41
ZNF362	1.35336	3.49769e-41
ACTN2	6.13704	4.45403e-41
NPR2	1.81087	4.7703e-41
CXCL12	2.70455	5.47679e-41
ILK	1.49319	6.03702e-41
TGFB3	2.24132	6.30187e-41
PARK2	2.56545	6.34012e-41
DES	5.39743	6.69086e-41
TWIST2	2.79729	6.85406e-41
PPAP2A	1.69194	7.66934e-41
RASIP1	1.80835	7.71873e-41
ZCCHC18	2.29204	1.12374e-40
BAI3	4.32327	1.1238e-40
CC2D2A	2.34047	1.17811e-40
AVPR2	3.18119	1.18977e-40
ZNF542	2.45465	1.4678e-40
CHRNA3	4.4222	1.60033e-40
TSHZ3	2.36681	1.68144e-40
PTPN5	3.53302	2.03977e-40
C2orf40	5.47839	2.15656e-40
ADAMTS8	3.95508	2.36172e-40
EFEMP1	2.71587	2.42138e-40
GPM6A	4.34032	2.94796e-40
EPHA3	2.97873	3.33582e-40
C1orf135	-1.77913	4.27112e-40
FAM127C	2.18242	4.30908e-40
ADH1B	4.44907	4.9116e-40
IGFBP4	2.20589	4.9116e-40
IARS2	-1.0567	5.28153e-40
SMOC2	3.38649	5.31201e-40
FAM198A	3.13621	5.42592e-40
ZBTB47	1.75545	5.60611e-40
ITGA5	2.19046	5.71069e-40
ANKRD35	2.99965	6.17975e-40
C9orf4	5.80678	6.45708e-40
SH3RF3	1.9729	7.39698e-40
DUSP26	3.78578	8.03562e-40
FMN2	4.51979	8.03562e-40
ITGA8	3.77893	8.05541e-40
TIPIN	-1.25673	9.41749e-40
PTPRM	1.78334	9.75765e-40
EFEMP2	2.07392	1.00382e-39
CYBRD1	2.4419	1.02206e-39
GPR88	3.40475	1.05074e-39
NCS1	2.72439	1.07166e-39
GJC1	2.66451	1.15125e-39
ARHGAP11A	-1.75765	1.55592e-39
ARHGEF15	1.7808	1.57139e-39
PRG4	4.02941	1.61886e-39
NCRNA00092	2.93333	1.78194e-39
FGF2	2.91869	1.92031e-39
USHBP1	2.09441	2.015e-39
PLEKHO1	2.10911	2.2364e-39
PEG3	3.63034	2.80019e-39
THSD7B	4.4249	3.12975e-39
CPEB1	3.89878	3.43723e-39
ORC6L	-1.91041	3.58457e-39
HSPD1	-1.35197	3.83849e-39
MAGEH1	1.90365	4.12304e-39
SELM	2.37806	4.12304e-39
PPAP2B	1.3691	4.43052e-39
PTH1R	3.34268	4.63932e-39
MMP23B	2.39245	5.08011e-39
ENOX1	2.78309	5.30851e-39
SLC5A7	5.28229	5.3626e-39
ZNF423	2.6241	5.50667e-39
PDLIM4	2.48886	5.94918e-39
ADCYAP1R1	5.73822	6.18755e-39
FZD4	1.60432	6.41808e-39
PNCK	5.31688	8.28232e-39
ANXA6	1.9723	9.21844e-39
NCAPD3	-1.33034	9.79211e-39
ADAMTS1	2.32887	1.08044e-38
VIPR2	4.12623	1.08189e-38
CD34	1.67892	1.10029e-38
RPRM	4.45806	1.11952e-38
KLHL5	1.82689	1.23206e-38
TMEM48	-1.46285	1.23206e-38
TEK	1.84242	1.24923e-38
CCDC89	2.19757	1.31922e-38
PKD2	1.91242	1.32616e-38
FEN1	-1.30011	1.53401e-38
LOC100126784	3.36605	1.53401e-38
ESR1	2.51722	1.54819e-38
SELP	3.08251	1.55748e-38
PALLD	2.24868	1.79976e-38
WDHD1	-1.52826	2.04574e-38
PCDHGA3	3.06332	2.19489e-38
DEPDC1	-2.16552	2.34454e-38
DTX3	2.31021	2.34454e-38
TMEM55A	2.10031	2.38849e-38
PLA2G4C	2.62248	2.40743e-38
C15orf23	-1.38374	2.45431e-38
LIN9	-1.26059	2.50787e-38
NUP37	-1.15136	2.93547e-38
CHEK1	-1.40171	2.97023e-38
ZNF671	1.85017	2.99239e-38
KL	2.78024	3.1701e-38
LGI2	2.9875	3.78892e-38
JPH4	2.67046	4.23704e-38
COL4A6	4.33713	4.52417e-38
MEOX1	2.62083	5.06538e-38
ZFHX4	3.05614	5.06538e-38
NRXN1	4.59653	5.30406e-38
PLCD4	2.27748	5.65873e-38
PCDHGA2	2.63276	5.69799e-38
KLF9	1.99082	5.76055e-38
SCRG1	5.03854	5.90779e-38
ABCA9	3.44891	5.92738e-38
GLRB	3.13078	6.25589e-38
FAM43B	3.1056	6.49825e-38
PTGER3	2.95974	6.96731e-38
RACGAP1	-1.35188	7.76364e-38
CLIP4	2.4524	7.88846e-38
ADAMTS10	2.21764	7.8898e-38
KIF18A	-1.95926	8.05762e-38
MYCT1	1.62808	8.63317e-38
TMEM119	2.42399	9.40032e-38
GPBAR1	2.72345	1.00567e-37
RAMP2	1.87165	1.03178e-37
CAB39L	2.30732	1.09859e-37
KCNH2	3.63192	1.38327e-37
RFC4	-1.17794	1.43731e-37
ANLN	-1.80145	1.48527e-37
PURG	2.78728	1.48527e-37
SORCS2	2.79853	1.62444e-37
KIF11	-1.72562	1.63738e-37
MTHFD1	-1.11737	1.68485e-37
RFC3	-1.46199	1.85207e-37
CD99L2	1.62727	1.93236e-37
EVC2	2.55729	1.95297e-37
HPSE2	5.61304	2.12094e-37
REEP1	3.40058	2.20998e-37
RAD51AP1	-1.74455	2.22941e-37
ATP6V1G2	2.72607	2.53786e-37
KIF15	-1.99794	2.5674e-37
CLDN5	2.3754	2.65884e-37
PCDH19	3.05862	2.84829e-37
GSN	1.7725	2.85152e-37
CRISPLD1	2.84835	2.96095e-37
LOC145820	2.94123	3.13987e-37
TSPAN18	2.48284	3.25546e-37
MND1	-1.9409	3.32559e-37
PBK	-2.38737	3.47785e-37
RADIL	3.13745	3.48899e-37
GLP2R	4.59125	3.57274e-37
TTF2	-1.22971	3.60901e-37
TXLNB	2.70437	3.69965e-37
ATXN1	1.30001	3.77262e-37
C6orf225	2.26828	3.77878e-37
KPNA2	-1.41693	3.78033e-37
DUSP3	1.3289	4.15066e-37
EMCN	1.8971	4.15066e-37
KIAA2022	3.83785	4.26101e-37
LRRC10B	3.5951	4.55684e-37
ZEB2	1.73247	4.94755e-37
DZIP1	2.40675	5.37146e-37
CEP68	1.28294	5.63993e-37
PKD1	1.79622	5.8221e-37
OLFML3	2.31541	5.9015e-37
CCNB1	-1.82943	6.58378e-37
PAR5	3.28763	6.7596e-37
S1PR3	2.38483	7.0781e-37
JAZF1	1.6557	7.73045e-37
CSPG4	2.69368	8.60389e-37
LOC283856	4.04851	8.64471e-37
FYCO1	1.57712	8.86479e-37
ABCA6	2.99818	8.92158e-37
MECP2	1.11439	8.94031e-37
TMCC2	1.98528	9.28521e-37
EFHD1	2.30558	1.26877e-36
TUBG2	1.64084	1.34752e-36
YPEL4	2.34599	1.41748e-36
PMP2	4.51162	1.44361e-36
SMC2	-1.25829	1.56703e-36
PEA15	1.13717	1.58975e-36
TCEAL2	5.27218	1.7425e-36
ITPKB	2.14724	1.99459e-36
MID2	2.23712	2.2602e-36
GAS7	2.09234	2.44271e-36
NLGN3	2.2196	2.53453e-36
CYS1	3.49112	2.97855e-36
CCDC102A	1.59981	3.01529e-36
KIF2C	-1.85121	3.18516e-36
FLJ42709	2.3889	3.20712e-36
PLCL1	2.16029	3.23154e-36
C4orf49	3.1006	3.31781e-36
NIPSNAP3B	2.12265	3.5727e-36
GLI1	2.70819	3.67281e-36
GUCY1B3	2.18863	3.80412e-36
KCNE4	2.36833	4.56418e-36
COL21A1	3.45319	5.4455e-36
KIF23	-1.8232	5.54068e-36
RFTN1	1.62264	6.00146e-36
GUCY1A3	2.52751	6.16282e-36
APOD	3.86893	6.37708e-36
NPAS4	4.02419	6.37708e-36
SOX17	2.09425	6.48484e-36
FAM54A	-1.94577	6.66687e-36
PBX1	2.11396	7.66716e-36
TSPYL3	2.61698	7.66935e-36
LOC100128164	3.42247	7.71795e-36
HDGFRP3	2.27074	8.07769e-36
PPM1F	1.12596	8.75215e-36
DLC1	1.91058	9.22769e-36
NACC2	1.78901	1.02196e-35
REM1	2.34811	1.05498e-35
GAP43	3.96052	1.24822e-35
CNNM4	-1.69926	1.52985e-35
GINS3	-1.4291	1.59857e-35
RASD2	2.5624	1.6122e-35
C12orf53	3.06888	1.62956e-35
ECM2	1.90726	1.69016e-35
FSTL1	1.87936	2.24198e-35
SGCE	2.40264	2.28e-35
GFRA2	3.01895	2.58563e-35
RGL1	1.74437	2.72896e-35
KIRREL	1.92548	2.79554e-35
DPP6	5.28112	2.80614e-35
ZNF677	2.65857	2.89301e-35
VWC2	4.46336	2.92013e-35
FAM124A	2.53871	3.35602e-35
PRKCB	2.73805	3.7984e-35
RAD54L	-1.90633	3.99821e-35
RAD51	-1.63411	4.16171e-35
ASTN1	5.09612	4.89727e-35
DTL	-1.79796	5.09346e-35
C6orf168	3.7608	5.10292e-35
C22orf26	1.60395	5.41615e-35
RRM1	-1.05815	5.625e-35
C17orf103	1.43481	5.81668e-35
RNF165	3.28129	6.60055e-35
PRRT1	2.33124	6.67115e-35
CTSF	2.32794	6.82998e-35
SEMA3G	1.97765	7.04793e-35
EFS	2.42752	7.32324e-35
KANK3	1.70008	7.32592e-35
STIL	-1.76567	7.63745e-35
ACTN1	1.86715	9.09656e-35
MTHFD2	-1.38158	1.03587e-34
GNPNAT1	-1.2694	1.06016e-34
STAT5B	1.07458	1.08974e-34
SYPL2	3.05318	1.31477e-34
HEG1	1.62362	1.34901e-34
C1orf133	3.00405	1.36313e-34
FANCD2	-1.67674	1.38584e-34
TSPAN9	1.38527	1.44386e-34
LARP6	2.46033	1.50158e-34
NCAPG	-2.03079	1.53993e-34
SLIT2	3.46412	1.5708e-34
MCM4	-1.59004	1.68223e-34
IL17B	2.93854	1.73228e-34
SH2D3C	1.60968	1.73879e-34
CD2AP	-1.42998	1.79209e-34
C22orf23	2.0795	1.82793e-34
PDE1B	2.65458	1.84049e-34
PHYHIP	2.76843	1.89889e-34
IL11RA	1.69487	2.18767e-34
PCDHB4	2.37471	2.1951e-34
NAV3	2.89315	2.21436e-34
TSPAN11	2.2934	2.34238e-34
MCM2	-1.4977	2.4801e-34
SNED1	1.78366	2.88492e-34
PRSS23	1.96872	2.92399e-34
TECPR2	1.12578	3.10338e-34
MAGEE1	2.43623	3.10399e-34
ARMCX2	2.18801	3.34143e-34
SCHIP1	2.17157	3.4609e-34
TIE1	1.67046	3.49852e-34
KCNA1	5.77881	3.5392e-34
IGFBP6	2.47512	3.67089e-34
SSBP2	2.04966	3.69797e-34
KIAA1524	-1.41883	3.80576e-34
BUB1B	-1.97526	3.83895e-34
ZNF25	1.52778	4.08136e-34
CCDC21	-1.25277	4.27414e-34
RASSF8	2.56339	4.45903e-34
HSD17B6	2.24951	4.57352e-34
SCN1B	2.03152	4.5955e-34
COL19A1	4.20741	4.90945e-34
EMILIN3	2.84588	4.93645e-34
ITIH3	3.78407	5.03613e-34
PTGIR	1.91536	5.39269e-34
MPPED2	2.78518	5.78052e-34
COL6A2	2.00092	6.09217e-34
LOC90586	3.54756	6.88721e-34
ROM1	1.48198	6.89959e-34
NPTXR	3.15662	6.98296e-34
CHST7	1.58623	7.05386e-34
DPT	3.29979	7.14481e-34
LTC4S	2.24196	7.46102e-34
RASA4	1.72741	7.54375e-34
PLSCR4	1.98658	8.1789e-34
PRDM6	2.72087	8.2439e-34
ENG	1.42689	8.44467e-34
BRIP1	-1.91925	8.70148e-34
RFTN2	1.53674	8.91926e-34
AOX1	3.84209	9.84674e-34
EID1	1.34884	1.00976e-33
KIF20B	-1.3032	1.15211e-33
IFFO1	1.61238	1.1793e-33
GPM6B	2.60568	1.19966e-33
WFDC1	2.48796	1.28858e-33
NPAS3	3.03395	1.29259e-33
NUDT10	3.08088	1.29324e-33
E2F7	-2.26981	1.29484e-33
CRTAP	1.20256	1.30087e-33
LAMA4	1.77674	1.33455e-33
BMPER	3.4172	1.36923e-33
SKA1	-1.94258	1.47843e-33
CDC25A	-1.98787	1.54243e-33
SNX29	1.29471	1.7633e-33
DOK6	2.23291	1.78407e-33
SLCO2A1	2.02817	1.89591e-33
LMO1	6.35605	1.9292e-33
ZNF483	2.47935	2.08589e-33
CALCOCO1	1.32754	2.0972e-33
PDLIM7	2.14272	2.19202e-33
GRIK3	4.52143	2.38218e-33
ZNF367	-1.39892	2.42948e-33
NLGN2	1.86148	2.45204e-33
SRPK1	-1.04548	2.52162e-33
KLF17	3.65137	2.88591e-33
CACNB2	2.92341	3.02365e-33
SFXN1	-1.20194	3.05101e-33
C1S	1.86904	3.08207e-33
WSCD1	2.6734	3.13606e-33
RMI1	-1.15626	3.22378e-33
PTCHD1	4.34789	3.28243e-33
NFIA	1.68684	3.29868e-33
CH25H	2.59937	3.43199e-33
MEIS1	2.28966	3.47777e-33
PIP5K1C	1.26799	3.55211e-33
TMEM200B	2.42482	4.14127e-33
ADARB1	1.78086	4.27428e-33
TRIP13	-1.84602	4.81329e-33
PRPH2	2.18538	5.06954e-33
VIP	5.15806	5.20098e-33
EPT1	-1.35135	5.39312e-33
CTH	-2.42427	5.43452e-33
THBS4	4.5489	5.55529e-33
FHL5	2.20978	5.59607e-33
CHRM2	5.43694	6.14043e-33
DIRC3	2.92112	6.37363e-33
CDH23	2.99723	6.50851e-33
GRPR	4.27153	6.77201e-33
RBP5	2.64818	6.98503e-33
CKAP2L	-1.82548	7.12361e-33
TAC1	6.40943	7.15184e-33
MOBKL2A	1.01603	7.38253e-33
C1orf183	1.92903	7.86031e-33
STMN2	4.18654	7.97599e-33
MCCC2	-1.06006	7.98519e-33
DONSON	-1.10763	8.12636e-33
LCN10	3.72948	8.29518e-33
PAMR1	2.15904	8.43626e-33
EME1	-1.62216	8.96593e-33
MEF2A	1.20917	9.14695e-33
CAV1	2.63221	1.02534e-32
SPG20	2.05084	1.03749e-32
C16orf86	1.63762	1.07882e-32
DKK3	1.71683	1.08621e-32
SNRPN	2.04298	1.15443e-32
LRRC32	1.84125	1.16934e-32
ZWINT	-1.70044	1.18123e-32
CDCA2	-2.11113	1.31731e-32
CORO6	2.89875	1.34583e-32
TRAIP	-1.50327	1.60102e-32
MCM10	-2.06764	1.67097e-32
ACACB	2.0683	1.80397e-32
PI16	4.22295	1.82901e-32
BZW2	-1.17022	1.91442e-32
CHRD	2.26767	1.9979e-32
KBTBD10	3.04436	2.13899e-32
RSPO3	2.99655	2.14265e-32
RBM9	1.11851	2.28445e-32
CDK1	-1.85929	2.29062e-32
GNL3	-1.11688	2.33268e-32
POLE2	-1.71155	2.33268e-32
CCDC46	2.01923	2.56954e-32
CRISPLD2	1.9725	2.61832e-32
TTC7B	1.78129	2.66826e-32
CYP1B1	3.00889	2.69982e-32
MELK	-1.9942	2.83735e-32
FEZ1	2.07726	2.93453e-32
RFC5	-1.02695	3.07373e-32
RRM2	-2.02674	3.07373e-32
FOXS1	2.21411	3.1154e-32
TNN	3.62763	3.1154e-32
EZH2	-1.67017	3.15333e-32
PECAM1	1.46194	3.49338e-32
ECSCR	1.74641	3.53482e-32
CEP55	-1.88875	3.79184e-32
CD300LG	4.31512	3.92427e-32
GNAL	2.57106	3.97176e-32
NNAT	3.44475	4.03922e-32
EHD2	1.87255	4.30574e-32
CNGA3	3.7733	4.61285e-32
NR3C1	1.49577	4.61285e-32
TMEM108	2.3076	4.62903e-32
DHH	2.4021	4.93902e-32
RBP7	2.43523	5.02264e-32
TNC	2.78302	5.31832e-32
ADAM23	3.02361	5.41721e-32
SLC8A1	2.14471	5.74437e-32
TBXA2R	1.66012	5.90455e-32
XKR4	4.17422	6.50932e-32
DSTN	1.58103	7.07141e-32
TCEAL4	1.5282	7.50572e-32
KIF14	-1.9449	7.5495e-32
TSHZ2	2.26915	8.29524e-32
GREB1	2.66951	8.5664e-32
C14orf129	-1.63056	8.69281e-32
RBM24	3.32462	8.72585e-32
CYGB	1.67266	9.54897e-32
KCNIP1	3.58613	1.00127e-31
PIRT	4.23486	1.04409e-31
PCDH18	1.60003	1.0871e-31
THSD1	1.51534	1.09957e-31
CALHM2	1.5128	1.1137e-31
SPAG5	-1.71308	1.117e-31
IGSF11	3.82458	1.22798e-31
MUSK	4.16998	1.24044e-31
ZNF568	2.20518	1.28708e-31
CD302	1.69441	1.3809e-31
CLEC1A	1.61914	1.42405e-31
WDR12	-1.09749	1.43526e-31
PRTG	2.90182	1.4385e-31
MAP7D1	1.32097	1.57728e-31
COPZ2	2.19978	1.58167e-31
SCUBE2	3.01033	1.63423e-31
RGS5	2.14465	1.63445e-31
C18orf1	1.87701	1.71908e-31
POLQ	-2.08698	1.74759e-31
IPW	2.91093	1.95901e-31
TMEM91	1.56169	2.22605e-31
THSD7A	2.2368	2.25176e-31
BACE1	1.33681	2.3238e-31
EXO1	-1.90737	2.41888e-31
BEND6	2.27562	2.43949e-31
ARL4D	3.03299	2.93683e-31
PNMAL1	3.17371	2.95446e-31
ORC1L	-1.98628	3.03271e-31
ZFP28	2.39021	3.12861e-31
PCDHGB7	2.3109	3.21026e-31
EBF3	2.39746	3.37998e-31
F8	1.92672	3.38943e-31
ZNF660	2.44886	3.44948e-31
MEF2C	1.81553	3.67478e-31
NCAPH	-1.87123	3.87206e-31
ADRA1A	2.9577	4.02546e-31
C12orf48	-1.59546	4.09004e-31
CKS1B	-1.30919	4.09661e-31
WBSCR17	2.78637	4.73055e-31
RGMB	1.77276	4.85489e-31
RUNDC2A	1.44289	4.87231e-31
DCX	4.48631	4.92908e-31
ARHGEF16	-1.87008	5.08237e-31
ZNF843	2.18192	5.19382e-31
C3orf70	2.85477	5.83437e-31
H2AFZ	-1.15991	6.04774e-31
NCRNA00087	2.29429	6.19876e-31
DENND2A	1.86689	7.99215e-31
NEFM	3.76249	8.00385e-31
COLEC12	2.50321	8.72964e-31
TMPO	-1.05088	8.81817e-31
DNA2	-1.6483	9.0706e-31
PRNP	1.78887	9.0706e-31
NBEA	3.40813	9.32247e-31
HMCN1	2.64919	9.39916e-31
NID1	1.64671	1.07741e-30
GABARAPL1	1.59377	1.12773e-30
C13orf37	-1.2418	1.2134e-30
PAR-SN	2.85043	1.24356e-30
DKC1	-1.01336	1.27663e-30
NUSAP1	-1.6851	1.41333e-30
CDCA8	-1.76238	1.54912e-30
MARCH2	1.17267	1.55535e-30
GINS4	-1.54157	1.60081e-30
SV2B	2.73371	1.62559e-30
THBS3	1.36489	1.62713e-30
IL31RA	3.8198	1.66537e-30
DSEL	2.26432	1.66838e-30
NDC80	-1.66078	1.66838e-30
RNF217	2.08644	1.67729e-30
KCNJ8	2.24499	1.72168e-30
WHAMML1	2.20439	1.78339e-30
FHOD3	2.63381	1.84658e-30
ALDH1B1	1.82145	1.85497e-30
EXTL1	3.12566	1.96464e-30
GDF10	4.02376	2.0123e-30
NRG2	3.33409	2.01565e-30
KLHL38	2.9634	2.07162e-30
IGSF10	3.29103	2.12035e-30
OIP5	-1.75026	2.18944e-30
MARS2	-1.18165	2.1913e-30
TSPYL2	1.77222	2.2544e-30
QKI	1.34592	2.41712e-30
HSPA2	2.45168	2.49149e-30
KY	3.48034	2.62354e-30
CDC7	-1.53653	2.63852e-30
BUB1	-1.90339	2.69746e-30
DPY19L2	3.14368	2.94382e-30
ENTPD1	1.11359	2.99524e-30
LOC644538	2.20923	3.1487e-30
PART1	3.70513	3.19952e-30
PI4K2B	-1.15456	3.21312e-30
CALB1	-5.93992	3.21493e-30
CPOX	-1.05827	3.30663e-30
KIF4B	-1.92019	3.30663e-30
MYO19	-1.22245	3.39213e-30
PKHD1L1	3.66312	3.43161e-30
CENPF	-1.87125	3.78892e-30
HRC	2.12933	3.8445e-30
ZNF667	2.71845	4.42011e-30
DLGAP5	-1.93168	4.43601e-30
DGKI	2.46761	4.47046e-30
RELN	3.45684	4.47046e-30
GMNN	-1.46438	4.50451e-30
SKA3	-1.85425	4.5754e-30
LSAMP	2.35369	4.57563e-30
NUMBL	1.35919	4.87394e-30
TACC1	1.74597	4.90938e-30
SH3BGRL	1.59789	5.08113e-30
CLSTN3	1.44624	5.21873e-30
SDC3	1.6283	5.35592e-30
PLA2G5	3.33136	5.39776e-30
AG2	2.33909	5.55313e-30
SHCBP1	-1.6284	5.78711e-30
BCL2L2	1.07021	6.27907e-30
AP1S2	1.91157	6.5256e-30
HCFC2	1.23296	6.5256e-30
ARL10	2.02385	6.64504e-30
MARVELD1	1.68774	7.53245e-30
CELF2	2.05133	7.84772e-30
SGOL2	-1.44378	7.86028e-30
CCDC3	1.68901	8.15512e-30
PEX7	-1.12335	8.15512e-30
LRRTM1	4.63158	8.76114e-30
SMAD9	3.04797	9.26525e-30
ZNF167	1.99664	1.11914e-29
TRO	2.03831	1.19876e-29
BACH2	2.51052	1.316e-29
MMRN1	2.76035	1.3255e-29
LOC100128239	3.05323	1.34082e-29
PCBP3	2.88769	1.39279e-29
TPMT	-1.42488	1.45715e-29
CCNE2	-1.73747	1.55811e-29
PEBP4	4.74152	1.58681e-29
LOC286367	2.25326	1.63762e-29
CHRDL2	3.73852	1.66453e-29
EBF4	2.28189	1.72258e-29
LPAR1	1.90213	1.74151e-29
HMMR	-1.95774	1.89276e-29
CSRP2	1.91094	1.94023e-29
PCDHB18	2.15588	2.01673e-29
PTGS1	1.93272	2.31111e-29
LRRC16A	-1.30098	2.35495e-29
FBXO5	-1.16086	2.37517e-29
MOXD1	2.29304	2.42044e-29
SAMD4A	1.95707	2.45076e-29
TAL1	1.82108	2.64345e-29
DACT1	2.01937	3.26042e-29
RNF112	2.42916	3.33523e-29
TIMP2	1.63444	3.34877e-29
PTGER1	2.98229	3.53117e-29
GDF7	3.67692	3.56119e-29
COL4A5	3.04106	3.62748e-29
NCRNA00182	1.47486	3.68585e-29
OMD	3.19931	3.87247e-29
SGOL1	-1.68705	3.89167e-29
SCARA5	3.62693	3.97761e-29
PDGFRA	1.84466	4.33491e-29
FABP4	4.01774	4.5761e-29
AKAP12	2.62553	4.69635e-29
ATAD2	-1.38313	4.96389e-29
EDNRA	1.9671	5.00858e-29
ISM1	3.15152	5.124e-29
C5orf41	1.20627	5.20286e-29
EVL	1.51987	5.34721e-29
KIAA0427	1.2808	5.50686e-29
SMO	2.18403	5.92811e-29
SLCO1C1	2.46343	5.96375e-29
CLSPN	-1.75372	6.04854e-29
GJA4	1.6352	6.15535e-29
POC1A	-1.5907	6.48065e-29
SCN11A	3.17146	6.6113e-29
FANCA	-1.80162	6.94365e-29
RAD54B	-1.50377	7.10818e-29
PCNA	-1.33334	7.1573e-29
P2RY14	2.36551	7.75453e-29
MCM6	-1.02663	7.83684e-29
GIMAP1	1.75524	8.19411e-29
VRK1	-1.12294	8.90252e-29
WHAMML2	2.45804	8.90824e-29
TECTA	2.29621	9.14282e-29
PSAT1	-2.18944	9.83688e-29
KDM1B	-1.12764	9.90642e-29
SPC25	-1.74179	1.03115e-28
ICA1L	2.0371	1.0401e-28
DOK5	2.2223	1.09285e-28
BRCA2	-1.72788	1.15517e-28
ZHX3	1.28844	1.24578e-28
CLIC2	1.4929	1.2517e-28
TTLL7	3.05087	1.37368e-28
KIF4A	-1.81972	1.38793e-28
RXRG	4.13882	1.3919e-28
C6orf174	2.64626	1.5293e-28
CCL19	4.06087	1.53087e-28
FAM20C	1.65749	1.5465e-28
MYOC	5.42496	1.66515e-28
FAM180A	2.74737	1.77337e-28
SLC7A3	4.97893	1.86618e-28
ZDHHC15	2.59973	2.01114e-28
PEAR1	1.60456	2.04109e-28
WDR76	-1.26772	2.19171e-28
CCNF	-1.54477	2.21706e-28
IGFBP5	2.04087	2.24182e-28
FZD7	1.8997	2.31048e-28
CCDC99	-1.09899	2.33171e-28
NTN3	3.71262	2.36787e-28
CRTAC1	4.32052	2.37638e-28
LPAR4	2.23345	2.38234e-28
LGI1	4.49745	2.46447e-28
NXPH4	-3.64741	2.53791e-28
GTSE1	-1.77445	2.56828e-28
NCKAP5L	1.27212	2.64583e-28
HJURP	-1.86115	2.88136e-28
LMO2	1.4447	2.92123e-28
GFOD1	2.02746	2.93883e-28
HIF3A	3.82826	3.01215e-28
SNAP91	4.4949	3.02283e-28
TCEA2	1.86667	3.09177e-28
SV2A	2.23042	3.159e-28
ASPM	-1.92928	3.26273e-28
TRIM6	2.31883	3.31929e-28
ISLR2	2.51781	3.49041e-28
STARD8	1.44461	3.49041e-28
GSTCD	-1.04384	3.59802e-28
EPHA6	4.68458	3.65259e-28
CCDC50	1.1047	3.71152e-28
FAM72B	-1.63908	3.91881e-28
ITGB3	1.87797	3.93659e-28
DDAH1	-1.2716	4.14164e-28
FOXF2	2.32918	4.25332e-28
MYOM1	3.135	4.41171e-28
TMEM132E	2.98342	4.62098e-28
MACF1	1.38437	4.77794e-28
LOC134466	2.40037	4.91699e-28
KIRREL3	3.3166	5.82718e-28
CCDC8	2.57388	5.87803e-28
FAM82A1	1.74639	5.93095e-28
PRCD	1.89233	5.99576e-28
C16orf89	3.77078	6.06979e-28
RAB6B	2.09056	6.61623e-28
RGS7BP	2.36675	6.83902e-28
COLQ	1.86476	6.95396e-28
ANKRD6	2.0784	7.64784e-28
CCNB2	-1.7577	7.98235e-28
MRAS	1.65854	8.03905e-28
VIM	1.41605	8.32175e-28
ACBD5	-1.23938	8.39372e-28
ANGPT1	2.04527	8.59535e-28
NRK	3.65979	9.46295e-28
KIAA0495	1.95715	1.00231e-27
IGFN1	5.25062	1.00854e-27
C6orf167	-1.23569	1.04186e-27
ZAK	2.08071	1.05051e-27
PLIN1	4.34818	1.05184e-27
MOCS1	1.68594	1.12808e-27
LOC283070	1.98011	1.17253e-27
PGCP	1.48868	1.31174e-27
NEK2	-1.88512	1.3127e-27
TMTC1	2.47475	1.37107e-27
ADRB2	2.40986	1.41155e-27
BAALC	2.66163	1.43321e-27
PCDHGB6	2.35388	1.45261e-27
CRLF1	3.9241	1.56901e-27
SNORD116-28	2.84839	1.58489e-27
WNT2B	2.34149	1.60481e-27
MLF1IP	-1.68134	1.605e-27
CDCA5	-1.66097	1.61965e-27
C8orf48	1.81249	1.71791e-27
DDIT4L	2.99814	1.94229e-27
WHSC1	-1.00133	2.01517e-27
LIX1	4.43139	2.05361e-27
PYGO1	2.68788	2.11948e-27
GXYLT2	2.44663	2.14577e-27
C14orf4	1.19703	2.19e-27
NUDT15	-1.04815	2.37908e-27
SNORD116-20	3.30132	2.50741e-27
CRB2	2.9891	2.52702e-27
SOD3	2.28525	2.57493e-27
ACSS3	2.78932	2.60014e-27
GEM	2.01792	2.7086e-27
C13orf34	-1.26923	2.7496e-27
FBXO17	2.56323	2.81382e-27
ADCY4	1.51987	2.97001e-27
CPZ	2.22348	3.00217e-27
PJA2	1.11211	3.19578e-27
STARD13	1.59505	3.2286e-27
WWTR1	1.90839	3.23591e-27
TMEM62	-1.01111	3.58891e-27
FAM172A	1.05563	3.65093e-27
LOC100192378	3.86785	3.70061e-27
ARHGAP31	1.38179	4.15343e-27
NRP2	2.10978	4.18442e-27
HMBS	-1.11937	4.73741e-27
LRRC70	1.45604	4.99154e-27
SPON1	2.62387	5.14186e-27
SLMAP	1.56026	5.25891e-27
POU2F2	2.03726	5.56955e-27
PKIA	2.3687	5.70029e-27
CASC5	-1.87556	5.73536e-27
NXN	1.89381	6.05587e-27
LOC441869	2.49641	6.40874e-27
KIAA1804	-1.71526	6.73897e-27
PHF21A	1.0045	7.3036e-27
WNT9A	3.09068	7.39694e-27
ITGA1	1.82248	7.42694e-27
NFIX	1.41029	7.44801e-27
ZNF415	2.25195	8.35448e-27
C18orf34	3.05262	8.37872e-27
UHRF1	-1.81482	8.99474e-27
CLU	2.66688	9.33206e-27
POLR3G	-1.95159	9.48243e-27
CKAP2	-1.35517	9.94436e-27
CHAF1A	-1.13039	1.00754e-26
VEGFB	1.21887	1.07012e-26
RIMS1	3.92375	1.07174e-26
MORN5	5.60524	1.11595e-26
HMGCLL1	3.33311	1.17305e-26
SREBF1	-1.39943	1.29153e-26
PTGFR	2.54587	1.38578e-26
RAB3IL1	1.72109	1.44473e-26
LOC375190	1.985	1.47037e-26
RPS6KA2	1.23533	1.48305e-26
NOVA2	1.48226	1.48786e-26
ABL1	1.09994	1.49383e-26
PDE3A	2.69108	1.50602e-26
GPX3	2.21858	1.55867e-26
HMGCR	-1.28755	1.57779e-26
LOC81691	-1.43917	1.582e-26
LTBP4	1.57618	1.582e-26
KATNAL1	1.72484	1.60051e-26
ERCC6L	-1.62644	1.61255e-26
ADRB3	3.94241	1.68327e-26
TEF	1.44942	1.85268e-26
GIMAP8	1.48146	1.97465e-26
SHC4	2.46829	2.14566e-26
SEPT5	2.07522	2.16971e-26
SMC4	-1.25301	2.18632e-26
PDE9A	2.70254	2.25039e-26
CENPI	-1.67312	2.25317e-26
GLIS2	1.70597	2.30121e-26
EIF5AL1	-1.10767	2.37011e-26
FAM72A	-1.90296	2.39522e-26
NFKBIL2	-1.47384	2.39776e-26
VASH1	1.2514	2.41066e-26
FAM13B	1.13175	2.46757e-26
CCDC138	-1.42652	2.49398e-26
MYADM	1.68354	2.59154e-26
TGFBR2	1.31745	2.79561e-26
ESCO2	-1.88709	3.05234e-26
LPPR4	2.2902	3.15607e-26
RAD18	-1.06821	3.19065e-26
CYCS	-1.1026	3.24621e-26
MPP2	2.50276	3.29005e-26
KCTD8	4.34869	3.42523e-26
C15orf51	2.75344	3.47534e-26
RHOB	1.80158	3.59945e-26
SEMA6C	1.79663	3.62527e-26
NIPAL4	3.69005	3.79447e-26
IL34	2.0681	3.8377e-26
FAM55C	1.43245	3.96018e-26
PREX2	2.30919	4.054e-26
ASF1B	-1.71096	4.1771e-26
TPX2	-1.7031	4.40252e-26
DBF4	-1.33694	4.42999e-26
GREM1	2.63209	4.60322e-26
FAM162B	1.85723	4.6363e-26
CRY2	1.08603	4.85818e-26
NHLRC4	1.68416	5.01273e-26
TEX19	-4.59966	5.01623e-26
ANGPTL2	1.8835	5.03305e-26
NUF2	-1.74887	5.1131e-26
BRCA1	-1.23699	5.34689e-26
SIGLEC6	2.98238	5.47018e-26
HIGD1B	1.76651	5.64076e-26
E2F2	-2.02978	5.72228e-26
PDE8B	2.32558	6.05706e-26
BRSK1	2.08022	6.17804e-26
LRRC4	1.99587	6.24932e-26
WISP2	3.37124	6.87769e-26
SYNGAP1	1.14751	6.94022e-26
MAP7D3	1.7152	7.00033e-26
ACTA1	3.84571	7.18256e-26
NLGN4X	2.82268	7.55997e-26
ARHGAP28	2.20534	7.8005e-26
HDAC4	1.51389	8.11986e-26
C15orf52	2.37376	8.74814e-26
TK1	-1.56447	8.82852e-26
C13orf36	5.35862	8.84803e-26
DCLRE1A	-1.00853	8.95324e-26
DYNC1I1	3.08037	9.53001e-26
WTIP	1.86495	9.53001e-26
FIGN	2.64659	9.58857e-26
RHOQ	1.15442	9.83742e-26
CD79B	3.0677	1.03675e-25
PALMD	1.91117	1.0499e-25
FHL3	1.39151	1.18002e-25
SOX18	1.58986	1.19577e-25
FIBIN	1.92849	1.1982e-25
NEIL3	-1.83747	1.28879e-25
SLITRK5	3.7657	1.30842e-25
WDR67	-1.06952	1.32383e-25
DIP2C	1.52701	1.47259e-25
KLF15	2.9506	1.47296e-25
HECTD2	1.65435	1.48617e-25
ARHGAP22	1.73288	1.60621e-25
LHX6	1.78679	1.70069e-25
OSTM1	1.04313	1.70069e-25
HELLS	-1.53123	1.78549e-25
LRRN3	2.30037	1.8847e-25
PTTG1	-1.67521	1.90705e-25
SORD	-1.6219	1.91163e-25
CDH5	1.37451	1.95458e-25
CLDN11	2.87042	1.97453e-25
RUSC2	1.35497	2.00232e-25
CCDC36	2.14508	2.01565e-25
TMEM52	-2.34874	2.08471e-25
C14orf37	1.58778	2.38442e-25
CENPA	-1.812	2.39224e-25
HOOK1	-1.76975	2.42123e-25
RND2	2.90563	2.42624e-25
CENPN	-1.10823	2.50129e-25
FGD1	1.67419	2.53331e-25
KCNA2	3.50772	2.64197e-25
SMYD1	6.21612	2.68237e-25
FMNL3	1.20326	2.76831e-25
POLR1C	-1.02725	2.80749e-25
C8orf42	2.2205	2.91183e-25
GYG1	1.15871	2.93753e-25
ADRA1D	3.58972	3.05333e-25
SSPN	2.10596	3.11963e-25
KIAA1755	1.86851	3.2163e-25
FGFR1OP	-1.08491	3.2369e-25
GDF6	3.14729	3.2369e-25
NFXL1	-1.03011	3.26268e-25
ADAMTS3	1.82892	3.31653e-25
RILPL1	1.27705	3.73476e-25
INPP5A	1.1155	3.75517e-25
NR2F2	1.42911	3.9265e-25
CENPO	-1.22652	4.08783e-25
WWC3	1.3928	4.1573e-25
KCTD7	1.38765	4.85452e-25
GLT8D2	1.72536	4.9976e-25
FAM40B	-1.99471	5.44632e-25
FAM198B	1.56156	5.47133e-25
PHOX2A	5.23309	5.64712e-25
GIPC3	1.29212	5.78769e-25
VIT	3.42894	5.8184e-25
PPM1K	1.43862	6.69605e-25
RECQL4	-1.71132	6.74141e-25
GGTA1	1.83936	6.85244e-25
CADM2	3.97246	6.9477e-25
GIMAP7	1.71143	7.6963e-25
SNX21	1.22524	7.83922e-25
C10orf140	2.36968	7.84897e-25
RNPEP	-1.09345	8.15879e-25
ST5	1.10132	8.20853e-25
FAM66C	2.06994	8.43895e-25
KIAA0408	5.40856	8.51306e-25
CFH	1.75911	8.51621e-25
SNCG	2.71566	8.60565e-25
ZNF366	1.66454	9.06658e-25
RBMS1	1.45986	9.35419e-25
ARSB	1.17156	1.0401e-24
TMEM136	1.62787	1.05073e-24
PLK1	-1.68642	1.06639e-24
KIAA1274	1.96828	1.10679e-24
RCOR1	-1.05121	1.1436e-24
KLHDC8B	1.46295	1.17558e-24
ADCYAP1	3.51406	1.17717e-24
AK7	-2.06438	1.1853e-24
ERO1L	-1.81282	1.27626e-24
PHC1	1.32532	1.27626e-24
TMEM150C	1.93326	1.42072e-24
LOC653653	1.78657	1.44751e-24
C9orf5	1.29738	1.49522e-24
TTK	-1.89385	1.51514e-24
HDAC5	1.17267	1.61365e-24
ABRA	3.12247	1.63238e-24
DOCK11	1.79413	1.70612e-24
GINS2	-1.77499	1.74409e-24
SNAP25	4.10332	1.87029e-24
GNB4	1.55666	1.92895e-24
VEGFC	1.37265	1.94586e-24
FLT3LG	1.43673	2.04758e-24
ZNF418	2.33717	2.09724e-24
DLG3	-1.0364	2.15435e-24
CLEC11A	1.71537	2.19257e-24
DAB2	1.40138	2.21379e-24
LMOD3	2.78061	2.21379e-24
HSPE1	-1.18042	2.24103e-24
CYSLTR1	1.9901	2.3626e-24
ARHGAP10	1.68149	2.41316e-24
SCMH1	1.11618	2.4852e-24
ZFHX3	1.3839	2.48732e-24
MKI67	-1.70255	2.55511e-24
TYRP1	3.23755	2.79637e-24
TIMELESS	-1.22885	3.10348e-24
SIX2	3.60327	3.2006e-24
LRRC17	2.19333	3.26734e-24
CENPH	-1.24954	3.29657e-24
ARL6IP1	-1.13181	3.339e-24
ZNF208	2.72141	3.47772e-24
METTL7A	1.67081	3.52163e-24
VWF	1.56166	3.56785e-24
NGF	2.6858	3.87689e-24
LRRC1	-1.05399	3.88207e-24
LOC283663	2.56858	3.96462e-24
UTRN	1.337	4.36065e-24
CRTC3	1.06835	4.75318e-24
EBF2	2.95631	4.78029e-24
CDC45	-1.86971	4.8737e-24
MAP7	-1.50693	4.90791e-24
KNTC1	-1.17148	5.0891e-24
C4orf39	2.80788	5.23599e-24
KIAA0101	-1.74046	5.31828e-24
CKS2	-1.58924	5.36774e-24
MRC2	1.60302	5.52306e-24
GPR20	2.14977	5.573e-24
WLS	1.49819	5.7782e-24
CILP	3.29027	5.78043e-24
MIPEP	-1.04364	5.78432e-24
FBXO32	2.03704	5.9678e-24
HGF	2.14409	6.12415e-24
MXRA8	2.01441	6.2256e-24
PRR24	1.37446	6.35308e-24
NOG	2.91422	6.51527e-24
NT5C3	-1.17332	6.54499e-24
C4orf44	2.32239	6.8524e-24
MASP1	2.9765	6.89612e-24
GINS1	-1.4627	6.98143e-24
MS4A2	2.5649	6.99469e-24
POP1	-1.13694	7.57209e-24
RHOV	-3.39481	7.65037e-24
SORBS2	2.25733	7.82216e-24
LDOC1	2.13998	8.85715e-24
CD1C	2.66329	9.78716e-24
PDZD2	1.91483	9.78716e-24
FZD1	1.24437	9.98898e-24
C1QBP	-1.10338	1.10376e-23
LTBP2	1.66001	1.11466e-23
IL3RA	1.33089	1.1852e-23
SNTA1	1.80036	1.21911e-23
TMEFF2	3.92018	1.25163e-23
SLC17A7	2.7389	1.34765e-23
ACAT2	-1.34791	1.34894e-23
ZNF354C	2.14042	1.37923e-23
LMNB1	-1.46276	1.38522e-23
CD200	1.43077	1.3932e-23
TSHZ1	1.24983	1.53288e-23
PHACTR1	2.11183	1.61044e-23
NEFH	2.48874	1.64651e-23
ZNF358	1.31407	1.68274e-23
PCDHGA12	1.9742	1.73215e-23
WASF3	2.5145	1.76739e-23
ADCY2	3.10791	1.81901e-23
MEIS3P1	1.75494	1.81903e-23
C19orf51	-2.57356	1.90392e-23
GLIPR2	1.50176	1.9428e-23
CALY	4.71588	1.99884e-23
SH3PXD2B	1.34923	2.00178e-23
MFRP	1.68917	2.02176e-23
COL8A2	2.03635	2.05651e-23
LOC440461	2.38261	2.22927e-23
KIT	2.30225	2.29951e-23
IL6ST	1.47049	2.40223e-23
GLIPR1	1.7507	2.85176e-23
CCIN	2.16588	2.89783e-23
ATAD5	-1.25659	2.93249e-23
FAM129C	4.14572	2.97442e-23
LRRC4B	1.99671	3.01173e-23
C10orf105	2.11295	3.0165e-23
SLC25A22	-1.28883	3.04728e-23
DSCC1	-1.27624	3.04952e-23
HOXA2	2.2439	3.07867e-23
HK2	-1.98086	3.24703e-23
FNBP1L	-1.08203	3.2838e-23
BIRC5	-1.82062	3.28747e-23
FKBP7	1.284	3.29106e-23
FIGNL1	-1.07908	3.57557e-23
C16orf59	-1.56833	3.58026e-23
C11orf82	-1.57388	3.60721e-23
CDT1	-1.74959	3.70151e-23
NAP1L5	1.63244	3.85943e-23
BCL2	1.45639	4.11964e-23
OSR1	2.50262	4.31148e-23
COL8A1	2.33944	4.39731e-23
CHAC2	-1.49493	4.48107e-23
C12orf68	1.71657	4.49062e-23
MGC42105	2.36744	4.51004e-23
TCEAL1	1.3578	4.68584e-23
VAMP2	1.04331	4.7368e-23
AXL	1.66809	4.84112e-23
CTNND2	3.84448	5.05714e-23
CARTPT	5.61469	5.09335e-23
SCN3B	2.64641	5.10313e-23
IDH1	-1.30397	5.18495e-23
THBD	1.5468	5.53398e-23
C1orf112	-1.04818	5.62196e-23
FAM72D	-1.63976	5.7799e-23
PPP2R3A	1.82941	5.9091e-23
APLNR	1.80996	5.98473e-23
CAMK2A	2.87262	6.00859e-23
HSPA12A	2.02341	6.00859e-23
FAM83D	1.84455	6.02578e-23
XRCC2	-1.36962	6.5268e-23
PPP1R12A	1.25097	6.8269e-23
FAM190B	1.06407	7.02511e-23
TMEM121	1.83663	7.18426e-23
PENK	4.6676	7.19073e-23
GFAP	3.07609	7.2524e-23
KIF3C	1.66531	7.29195e-23
SMPX	5.46324	7.64977e-23
FGD5	1.44954	7.71207e-23
FBLN7	1.80245	7.81904e-23
NPY	5.30108	8.07521e-23
ASXL3	2.64412	8.28749e-23
EID3	1.30849	8.49968e-23
SULT1C4	2.63448	8.49968e-23
PPP1R1A	3.99333	8.53081e-23
C6orf223	-3.16428	8.70799e-23
DARS2	-1.14786	8.79141e-23
PTPLA	2.51646	9.12791e-23
FRMD4A	1.22743	9.42072e-23
RGS4	2.5597	9.61433e-23
COL15A1	1.60627	1.00072e-22
ELOVL4	2.56669	1.00222e-22
PRIM1	-1.14555	1.04794e-22
C9orf100	-1.34584	1.09506e-22
SHISA4	1.77493	1.16389e-22
SDC2	1.50835	1.22617e-22
IQSEC3	2.51684	1.24237e-22
P2RX2	4.16984	1.25489e-22
LYPLA1	-1.04796	1.28306e-22
COL4A2	1.54696	1.28944e-22
E2F8	-1.79867	1.3311e-22
MYH10	1.82377	1.33619e-22
ATRNL1	3.08188	1.38752e-22
ZNF165	-1.38212	1.40291e-22
TSLP	2.38681	1.42203e-22
TOP2A	-1.894	1.44002e-22
ENAH	1.43667	1.55425e-22
PRX	1.37146	1.59039e-22
C21orf62	2.77805	1.68973e-22
HSPG2	1.52445	1.70056e-22
CNR1	3.19116	1.71234e-22
TACC3	-1.34958	1.83201e-22
GNAZ	2.17912	1.84905e-22
DEPDC1B	-1.69142	1.93482e-22
PTBP2	1.43705	2.14191e-22
TRAM1L1	2.1237	2.14853e-22
DGKG	2.47741	2.15348e-22
MEIS3	1.62801	2.17198e-22
SCUBE1	2.63113	2.18074e-22
NFIC	1.26587	2.27953e-22
PREP	-1.0285	2.4901e-22
VCL	1.41714	2.57552e-22
C9orf47	2.48417	2.63289e-22
PLXDC2	1.55989	2.71319e-22
ZNF540	1.76536	2.78005e-22
TMEM14E	2.3271	2.80319e-22
FCER2	4.12851	2.88315e-22
LYVE1	2.20692	2.90794e-22
CHST10	1.70049	2.92715e-22
C4A	2.52464	2.99905e-22
CDCP1	-1.70737	3.04e-22
PSRC1	-1.37723	3.11698e-22
STOM	1.3404	3.20445e-22
GIMAP6	1.40868	3.29658e-22
GRID1	2.53978	3.29658e-22
FOXD3	3.57958	3.29899e-22
VPREB3	3.57525	3.31768e-22
ROR1	1.79572	3.35387e-22
MST1R	-1.85792	3.36801e-22
ZSCAN23	2.66077	3.62026e-22
SLC8A2	3.77488	3.64049e-22
AFAP1	1.11883	3.75285e-22
TC2N	-1.60735	4.0727e-22
C5orf36	1.16999	4.20123e-22
NGFRAP1	1.93047	4.32671e-22
PDGFD	1.79105	4.33685e-22
ANKDD1A	1.38428	4.46555e-22
FAM108C1	-1.45481	4.52311e-22
TOM1L1	-1.22544	4.56734e-22
SLC37A1	-1.51688	4.74885e-22
EID2B	1.44329	4.76658e-22
ZCCHC12	3.22201	4.81969e-22
TNRC6C	1.26373	4.82938e-22
ERVFRDE1	2.29868	4.83134e-22
IQGAP3	-1.63085	4.88142e-22
MFGE8	1.31444	4.95107e-22
C5orf53	1.11736	4.99545e-22
VASN	1.55994	5.24246e-22
HMP19	4.54058	5.27491e-22
CHEK2	-1.16645	5.5029e-22
KLHDC1	1.57206	6.02868e-22
GAB1	1.18888	6.04061e-22
BRIX1	-1.01552	6.23441e-22
TEAD1	1.4611	6.37515e-22
AP4S1	1.16457	7.15497e-22
FAM69A	1.10782	7.33467e-22
FAM181B	3.22976	7.47325e-22
HMGCS1	-1.47143	7.57971e-22
RDM1	-2.2533	7.61486e-22
FCRLA	3.49974	7.71993e-22
LAMC1	1.41638	7.91901e-22
CUBN	1.80162	7.96375e-22
STAB2	2.93581	8.37903e-22
RAI14	1.11081	8.39214e-22
LPHN2	1.59385	9.17329e-22
PMP22	1.42267	9.76367e-22
PDGFRB	1.38974	1.00418e-21
RSPH1	-1.78274	1.20291e-21
CDKN3	-1.49275	1.22936e-21
LRP1	1.39852	1.31514e-21
SYDE2	1.73221	1.40007e-21
GLI2	1.82944	1.43888e-21
MAF	1.44363	1.44084e-21
EFNA3	-2.42167	1.45578e-21
SLC24A3	1.9511	1.47918e-21
ATAD3A	-1.09086	1.495e-21
TMEM74	2.63474	1.52114e-21
VAT1L	2.14958	1.52962e-21
KERA	3.37849	1.53637e-21
ADAM19	1.32037	1.54458e-21
LMNB2	-1.07913	1.55859e-21
PCP4L1	3.83124	1.56183e-21
C20orf117	1.71661	1.5722e-21
ALDH1A3	1.82166	1.60229e-21
LONRF2	3.08246	1.68757e-21
CHL1	2.44952	1.69662e-21
TCEAL6	2.81788	1.78359e-21
ROBO1	1.47733	1.80489e-21
ACVRL1	1.22865	1.84332e-21
PTCH1	1.68898	1.96322e-21
HRNR	2.9676	1.97486e-21
RPL22L1	-1.96632	1.98176e-21
TMEM88	1.77905	2.03062e-21
SLMO2	-1.11119	2.04563e-21
FGF14	2.41671	2.06079e-21
TLR9	2.32991	2.17428e-21
ZNF34	1.00042	2.20014e-21
PCDHGA5	2.04936	2.27844e-21
SERP2	2.222	2.36449e-21
ELMO1	1.53731	2.41979e-21
ACTC1	3.18735	2.47558e-21
FBN1	1.69908	2.47918e-21
SCN3A	2.18899	2.52105e-21
HOXA9	-3.47322	2.64627e-21
CCDC92	1.0252	2.74502e-21
RARRES2	1.68858	2.83587e-21
IGDCC4	1.81322	2.86761e-21
E2F1	-1.27017	2.90213e-21
PDK4	2.65548	2.90213e-21
APOA1	5.24225	3.12586e-21
IDI1	-1.12416	3.19462e-21
ARID5A	1.08507	3.28898e-21
HDX	1.84025	3.41754e-21
NEURL1B	1.49506	3.47676e-21
C5orf30	-1.34973	3.82436e-21
MAP9	1.95148	3.85712e-21
A4GALT	1.59514	3.89357e-21
FANCB	-1.39823	4.01604e-21
GAPT	2.42189	4.07855e-21
RIMS3	2.06094	4.11873e-21
ESRP2	-1.34077	4.29192e-21
SCARF2	1.77775	4.48938e-21
AGTR1	3.41647	4.49368e-21
GSPT2	1.97653	4.61658e-21
SAMD14	1.58351	4.63826e-21
SLC25A10	-1.40425	4.79023e-21
ITGA10	1.96389	4.84331e-21
HPGDS	2.19179	5.19987e-21
GPLD1	2.13948	5.37287e-21
HMGB2	-1.03133	5.46964e-21
NKX3-2	3.07769	5.47055e-21
EZR	-1.2651	5.50729e-21
PRDM11	1.51019	5.56682e-21
TBKBP1	1.48711	5.87176e-21
IDO1	-3.37977	5.9475e-21
SLC35A3	-1.27585	6.03289e-21
CCR7	2.65582	6.04569e-21
PCDH17	1.39276	6.59308e-21
GPD2	-1.11966	6.59492e-21
PER1	1.58935	6.69174e-21
IL17C	-3.72898	6.69344e-21
FAM163A	2.91631	6.69456e-21
MDFIC	1.29808	6.87336e-21
FLI1	1.36027	6.94151e-21
ASPA	2.43148	6.98151e-21
HS6ST3	3.67487	7.0964e-21
JAKMIP2	2.51491	7.11761e-21
NRP1	1.13666	7.62241e-21
C1orf93	-1.22927	7.67913e-21
NPTX1	3.90978	7.84563e-21
RORB	2.31758	7.84563e-21
C16orf75	-1.32102	7.94469e-21
GRIA1	3.26286	8.32133e-21
CLEC4F	2.73799	8.40483e-21
SMTNL2	3.25023	8.51839e-21
BICC1	1.99929	8.56028e-21
SKP2	-1.31934	8.60891e-21
LOXL1	1.45218	9.33432e-21
HLX	1.27239	9.4884e-21
ZNF132	1.31817	1.02117e-20
SGCG	3.48698	1.03829e-20
MAB21L1	2.81322	1.13572e-20
ZNF662	2.23321	1.15558e-20
KIF18B	-1.66018	1.17553e-20
CNN3	1.14405	1.2606e-20
TSC22D3	1.52297	1.29221e-20
PLEKHO2	1.06548	1.29372e-20
C10orf114	1.63995	1.30223e-20
GRIN2A	3.12959	1.35576e-20
AVPR1A	2.12889	1.35944e-20
FAM46B	2.88782	1.36857e-20
ADCY9	1.15297	1.42082e-20
TSPYL4	1.00144	1.42082e-20
GTF2A2	-1.04793	1.47231e-20
THAP8	1.07337	1.50375e-20
LBH	1.35519	1.5098e-20
USP43	-1.66287	1.55154e-20
POMC	2.16568	1.7402e-20
TPST1	1.40437	1.7757e-20
CCDC68	-1.73573	1.78355e-20
CASP3	-1.04366	1.85847e-20
RCBTB2	1.06514	1.85875e-20
LETM1	-1.02388	1.89103e-20
FAM19A4	5.15155	1.93986e-20
GRASP	1.40775	1.97339e-20
GDNF	3.04966	2.0577e-20
DOCK5	-1.29573	2.13962e-20
CDC20	-1.70996	2.22651e-20
SEMA6B	1.38549	2.25297e-20
STARD4	-1.58502	2.30356e-20
BCL6B	1.27159	2.31641e-20
ABHD11	-1.36678	2.37858e-20
PCOLCE	1.63193	2.38758e-20
SRPK3	2.688	2.41178e-20
KIFC1	-1.51811	2.54587e-20
2001-01-01	-1.15869	2.58182e-20
SRF	1.08638	2.58925e-20
C21orf45	-1.07024	2.70578e-20
FARP1	1.23477	2.7489e-20
USP2	2.17308	2.80426e-20
MTUS2	3.17036	2.87102e-20
C4orf21	-1.24024	2.87937e-20
PLEKHM3	1.03286	3.0126e-20
WNK3	2.23359	3.08427e-20
KLHL17	-1.30707	3.17164e-20
GSG2	-1.5052	3.18272e-20
HSPB3	4.70218	3.21846e-20
GDF5	3.23999	3.29543e-20
ZNF727	2.87549	3.30987e-20
CAMK1D	1.84678	3.39946e-20
PRDM5	2.21691	3.40976e-20
MYL6	1.09489	3.46038e-20
LOC731779	-5.75017	3.61092e-20
FAM65B	2.22193	3.66132e-20
IMPA1	-1.02867	3.71501e-20
PFKFB2	-1.55009	3.71501e-20
AURKA	-1.47556	3.88237e-20
PCDHA3	2.85907	4.00288e-20
MDGA1	1.81404	4.09092e-20
DSG2	-1.64417	4.10616e-20
STAB1	1.30326	4.10616e-20
HMGB3	-1.29454	4.26517e-20
PTX3	2.28959	4.30078e-20
RGS9	2.48935	4.43296e-20
CD36	2.06891	4.51665e-20
ZNF546	1.25966	4.5612e-20
ZFP82	1.76692	4.61237e-20
CHST15	1.81034	4.74602e-20
ATAD3B	-1.2218	4.77048e-20
LRRK2	2.01651	4.85964e-20
CD93	1.25937	5.09361e-20
LRRN2	2.18874	5.13887e-20
BMP3	4.08252	5.18245e-20
ZNF536	2.83435	5.25167e-20
MTSS1L	1.59022	5.27428e-20
CITED2	1.1388	5.41173e-20
SNORD116-4	3.56504	5.714e-20
C1QL1	2.32562	5.90462e-20
C19orf57	-1.9841	6.06533e-20
FYN	1.08529	6.11007e-20
FAM117A	1.38729	6.24804e-20
C3orf64	1.09752	6.31079e-20
TCP11L1	1.07905	6.68723e-20
NLN	-1.05426	6.82442e-20
ZNF382	1.77776	7.28662e-20
TCF19	-1.09943	7.4519e-20
FAIM3	2.32379	7.53733e-20
LPHN3	2.2017	7.56751e-20
CDC25C	-1.63472	7.61944e-20
PKP2	-1.40069	7.82094e-20
ZNF695	-1.95272	7.90613e-20
CHTF18	-1.19802	8.06282e-20
LRP8	-1.81201	8.28724e-20
DIAPH3	-1.50353	8.41592e-20
SPSB1	1.07606	9.00316e-20
GFPT1	-1.12219	9.07423e-20
TSPAN4	1.20919	9.18295e-20
ZCCHC5	3.35872	9.33933e-20
PCSK9	-2.73837	9.38335e-20
AS3MT	2.43369	9.39106e-20
TBC1D19	1.12527	9.66372e-20
SCD	-1.83255	9.82986e-20
LOC283267	1.1795	9.88162e-20
LOC158696	3.18457	1.01153e-19
PRAF2	1.28721	1.03166e-19
KIF24	-1.23054	1.05836e-19
THY1	1.52579	1.08209e-19
IL16	1.71058	1.11335e-19
MYO5C	-1.28032	1.1255e-19
CXCL3	-2.57957	1.19722e-19
ZC3H12A	-1.73176	1.24484e-19
UNC45B	3.60795	1.28686e-19
ATCAY	3.41374	1.28933e-19
CACNA2D3	2.44695	1.30519e-19
ARHGAP11B	-1.50209	1.35656e-19
CCKAR	4.82493	1.38333e-19
CACNA1G	2.61997	1.42255e-19
KRT13	-7.05613	1.44064e-19
TM6SF1	1.39106	1.49721e-19
CDH11	1.50505	1.50091e-19
KCNAB1	1.37149	1.53766e-19
SLC29A2	-1.37893	1.56344e-19
TCTEX1D1	1.54915	1.56735e-19
RORA	1.47858	1.60381e-19
SOX5	2.12539	1.70007e-19
EDNRB	1.49478	1.72364e-19
PRKAA2	3.15169	1.78362e-19
OTUD7A	1.76253	1.82181e-19
TRIL	1.60463	1.92102e-19
TROAP	-1.57362	1.93176e-19
MAPT	2.85505	1.96884e-19
GRB7	-2.73157	2.05764e-19
PLEKHA4	1.56917	2.1132e-19
ZNF57	-1.10242	2.1374e-19
TGFBR1	1.10906	2.13927e-19
APOLD1	1.53039	2.14721e-19
MYO16	2.61536	2.15279e-19
LOC100190938	1.99934	2.21588e-19
C14orf139	1.59887	2.23878e-19
WDR62	-1.53198	2.26431e-19
PCDHB5	2.60728	2.29119e-19
HIPK4	2.17854	2.33282e-19
HPCAL4	2.84838	2.35466e-19
CHRNB4	2.79671	2.35471e-19
FOXM1	-1.54584	2.36258e-19
SYCE2	-2.3047	2.48014e-19
UBE2E2	1.3919	2.50862e-19
LOC92249	1.4396	2.54567e-19
DDX12	-1.28975	2.59567e-19
FAM167B	1.37359	2.63584e-19
LZTS1	1.58829	2.65473e-19
C13orf33	2.10503	2.7083e-19
SHANK3	1.19358	2.77667e-19
ARHGAP24	1.40481	2.78619e-19
OBSL1	2.0421	2.79304e-19
ATL1	1.19984	2.88157e-19
PDGFRL	2.31717	2.92708e-19
NCALD	1.6156	2.95435e-19
SHMT2	-1.16205	3.06461e-19
LRIG1	1.37931	3.15133e-19
SLC18A3	5.18981	3.16205e-19
CAMK2G	1.20337	3.27421e-19
CNTN1	3.72786	3.43674e-19
TGFBR3	1.79877	3.45542e-19
TLE4	1.17328	3.51917e-19
COX4I2	1.48175	3.54387e-19
PCSK1	3.20898	3.57954e-19
CNPY4	1.12763	3.69716e-19
CMA1	4.43479	3.75212e-19
ABCB4	2.10402	3.79475e-19
CKB	2.35892	4.10313e-19
C17orf53	-1.24767	4.17272e-19
GYPE	2.04631	4.27343e-19
KCNIP4	1.83062	4.29138e-19
PTP4A3	1.63656	4.48908e-19
CIT	-1.08264	4.51041e-19
SHROOM4	1.38365	4.57865e-19
RAB31	1.35179	4.79982e-19
PDSS1	-1.27663	4.80389e-19
KCNK2	3.18105	4.95086e-19
LOC284440	1.32631	5.0138e-19
SLC12A4	1.067	5.06585e-19
FRMD6	1.75883	5.13453e-19
SERPING1	1.53625	5.15715e-19
MMP12	-3.08696	5.35129e-19
DHCR24	-1.59036	5.37466e-19
MYO5B	-1.50641	5.45413e-19
DNAJB4	1.2409	5.47848e-19
FGL2	2.04512	5.5218e-19
COL25A1	2.75757	5.55863e-19
RSPO2	3.27015	5.64229e-19
SLC2A1	-1.96612	5.81067e-19
NXT2	-1.0785	5.92046e-19
ANKRD55	2.29476	6.13743e-19
NDST1	1.02817	6.15859e-19
FAM19A5	1.94247	6.16152e-19
TNNT3	4.1282	6.77391e-19
ZDHHC23	-1.17397	6.80551e-19
SLC7A14	4.20438	6.87608e-19
SLC26A10	2.34064	7.08585e-19
CNR2	3.44345	7.17145e-19
MADCAM1	3.24822	7.17325e-19
TMEM170B	1.59604	7.34968e-19
RGS22	3.06632	7.35078e-19
RGN	2.7692	7.3746e-19
MLLT11	2.14228	7.45547e-19
BAI1	2.41388	7.51703e-19
MSC	1.54674	7.63851e-19
RASSF2	1.54683	7.64672e-19
LIFR	1.96753	7.6581e-19
RBM43	1.13413	8.46697e-19
VLDLR	2.12288	8.81256e-19
SNHG1	-1.1426	9.05985e-19
CENPK	-1.4149	9.06863e-19
SESN3	1.86075	9.13135e-19
KCNG1	2.74398	9.27157e-19
C6orf155	2.27613	9.66236e-19
FUZ	1.74926	9.66979e-19
KIF5A	3.24045	9.69247e-19
SLC7A11	-2.13316	1.00277e-18
CENPM	-1.61226	1.04366e-18
MCM7	-1.14425	1.07023e-18
ST6GALNAC5	1.96159	1.09086e-18
TTLL12	-1.14355	1.09691e-18
C1orf54	1.24916	1.10264e-18
CDS1	-1.4912	1.13314e-18
FAM171B	1.51582	1.1372e-18
FAM64A	-1.60767	1.16214e-18
C7orf41	1.49951	1.18477e-18
AMIGO1	1.53536	1.19769e-18
PDE5A	1.57945	1.2824e-18
FAM111B	-1.55694	1.28419e-18
NTNG2	1.56612	1.31863e-18
F12	-2.16374	1.35371e-18
NALCN	2.5605	1.40043e-18
CDCA4	-1.00872	1.48029e-18
HVCN1	1.57772	1.52255e-18
NAPSB	2.238	1.52491e-18
INCENP	-1.04456	1.53723e-18
ANKRD29	2.01785	1.57753e-18
C1orf172	-1.48844	1.59143e-18
FAM195B	1.24881	1.59673e-18
KLHL30	2.21934	1.59673e-18
TUSC5	4.80501	1.6035e-18
MBOAT1	-1.28054	1.62197e-18
GPC6	1.64072	1.65892e-18
CYTL1	2.00723	1.6769e-18
CTSG	3.50185	1.76458e-18
MTBP	-1.15377	1.80134e-18
RRAS	1.34459	1.84446e-18
FLT3	2.45939	1.85159e-18
RNF122	1.23396	1.91205e-18
MRPS35	-1.14662	1.96343e-18
TSPAN13	-1.44973	2.00465e-18
ZNF467	1.39887	2.05275e-18
KLF7	1.37554	2.10776e-18
LRRC4C	2.60252	2.13834e-18
FAM69B	1.60247	2.15872e-18
GNB5	1.02531	2.1938e-18
IL17D	1.64446	2.21131e-18
CYP21A2	2.8844	2.22614e-18
TRAF4	-1.14018	2.24281e-18
BLK	3.46828	2.27276e-18
CCDC150	-1.8109	2.29949e-18
ISL1	2.19378	2.48473e-18
PLS1	-1.76544	2.50546e-18
DHFR	-1.00911	2.51897e-18
FXYD7	2.24819	2.53967e-18
AFAP1L1	1.20573	2.67438e-18
LOC349196	2.24832	2.79585e-18
TMEM200C	1.86726	2.8484e-18
TEAD3	1.06678	2.8511e-18
ST6GALNAC3	1.63	2.87299e-18
[truncated: 2,652 more rows]

## Sheet: Claudinlow_MSS;TP53+
Gene	log2FoldChange	padj
CSRP1	2.99056	9.14316e-65
DNAJB5	3.42759	5.10244e-63
LOC339524	3.09945	1.25512e-61
RYR3	4.53868	7.72326e-61
LOC401093	3.95643	6.12319e-60
DIXDC1	2.80845	1.26676e-59
MYLK	4.05147	1.68493e-59
PPP1R12B	3.85369	2.1827e-59
FHL1	3.85897	3.27903e-59
ZCCHC24	2.63217	4.85842e-59
SPARCL1	3.20996	1.07506e-57
CNN1	5.26478	1.09776e-57
MYL9	3.84136	1.09776e-57
CFL2	3.12938	2.84706e-57
LDB3	4.91845	4.30014e-57
SLC2A4	4.26482	4.7453e-57
POPDC2	4.18675	1.11198e-56
KRT13	-12.5228	1.34008e-55
HSPB6	5.07241	1.8699e-55
CCDC136	4.24985	2.06233e-55
TAGLN	3.73591	2.77909e-55
PYGM	4.1973	5.97801e-55
FLNC	4.89718	1.42213e-54
SYNPO2	4.94851	2.03665e-54
MSRB3	3.2716	2.82154e-54
PGM5	4.43757	3.94371e-54
ACTG2	5.42997	6.43046e-54
RAB23	2.67591	6.43046e-54
KANK2	2.36028	6.61323e-54
TPM2	3.66541	1.00508e-53
FBXL22	3.14722	1.51273e-53
ACTA2	3.1916	3.71602e-53
TNS1	3.17759	4.44873e-53
ANGPTL1	4.62661	5.5116e-53
BOC	3.21014	5.5116e-53
DACT3	3.31149	7.17039e-53
LIMS2	3.16322	1.6678e-52
RBPMS2	3.90864	1.8981e-52
SMTN	3.01397	2.36749e-52
CLIP3	2.88452	2.69051e-52
AOC3	3.26059	2.79488e-52
ANGPTL7	4.5575	3.27894e-52
FILIP1	3.37961	6.70075e-52
CHRNA3	5.15798	1.27635e-51
KIAA1644	4.12695	1.35736e-51
PSD	4.63947	2.733e-51
MRGPRF	3.49237	1.19963e-50
PDLIM3	3.26561	1.38529e-50
CASQ1	4.97338	1.8835e-50
LMOD1	4.19341	1.9873e-50
LHFP	2.13809	2.19683e-50
KCNMB1	3.69879	3.11002e-50
SRPX	3.05425	4.35138e-50
SYNM	5.13153	8.25742e-50
ITGA7	3.19313	1.58833e-49
COL14A1	3.01975	2.44261e-49
GEFT	3.02334	2.65949e-49
C14orf132	2.965	3.48219e-49
SORBS1	3.53934	4.18883e-49
SVEP1	2.97244	6.8265e-49
MAB21L2	5.18641	1.11036e-48
ASB2	3.57452	1.74156e-48
ASAM	3.15263	2.69344e-48
TCEAL7	2.78639	3.29722e-48
CALD1	3.13547	3.36546e-48
NEXN	3.46903	5.03457e-48
NBLA00301	5.71544	9.96151e-48
LAYN	2.62141	1.01723e-47
PKNOX2	2.90635	1.13573e-47
NECAB1	3.6501	1.39695e-47
GPRASP1	2.89064	2.47386e-47
MAP1A	2.7106	2.84826e-47
STON1	3.12205	3.2802e-47
JAM3	2.31753	3.42769e-47
CNRIP1	1.94275	7.47466e-47
FERMT2	2.69111	8.07728e-47
DPYSL3	3.03015	4.18346e-46
CCDC80	3.24003	5.30695e-46
LGI4	2.64437	8.15226e-46
PDZD4	3.46527	8.15226e-46
ANK2	3.45129	8.8798e-46
BNC2	2.89451	1.17809e-45
BVES	3.3785	1.63625e-45
PLN	4.28262	1.63784e-45
MGP	3.16953	1.70584e-45
TUBA1A	2.2017	2.67678e-45
TPM1	2.54518	3.90922e-45
FLNA	3.10168	4.36578e-45
TGFB1I1	2.58668	5.09262e-45
IGF1	3.56895	5.46908e-45
NDN	2.32675	6.45552e-45
PLIN4	4.76501	7.65998e-45
MYH11	4.96635	8.14403e-45
INMT	3.03419	8.88181e-45
GYPC	2.18294	1.14106e-44
KCNA1	6.88046	1.40226e-44
PALLD	2.49295	1.43972e-44
JAM2	2.52559	1.83371e-44
CCDC69	2.46004	2.27106e-44
AKAP6	3.62361	2.68701e-44
FAM129A	3.03309	2.71811e-44
PDZRN4	4.94728	2.71811e-44
TGFB3	2.39692	3.31989e-44
FBXL7	2.10371	3.54604e-44
CBX7	2.05338	3.69734e-44
JPH2	3.91171	3.8781e-44
PDE7B	2.86171	6.26115e-44
BCHE	4.50022	8.08472e-44
OGN	4.53309	9.59769e-44
MUC21	-11.8585	1.1476e-43
KRT4	-11.9706	1.15487e-43
BHMT2	3.12592	1.49786e-43
HSPB7	4.46925	2.12758e-43
MRVI1	2.6612	2.19947e-43
NAP1L3	2.74993	2.54765e-43
CPXM2	3.46809	3.01051e-43
LOC728264	3.76761	4.87795e-43
ATP8B2	2.00371	5.32814e-43
RNF150	3.41467	6.60413e-43
PRUNE2	4.3582	9.99495e-43
C8orf46	4.3372	1.74274e-42
CASQ2	4.67756	2.86747e-42
SVIL	2.72462	6.1995e-42
GNAO1	3.65427	1.04253e-41
KCNMA1	4.06965	1.07602e-41
IGFBP4	2.31044	1.54318e-41
DMPK	2.53675	1.65717e-41
SLIT3	2.72197	1.86328e-41
NEGR1	3.06287	2.05861e-41
DPP6	5.91579	2.505e-41
HSPB2	2.48863	3.15631e-41
ATP1A2	4.78527	3.1868e-41
PRICKLE2	2.65958	3.43751e-41
C1QTNF2	2.47887	4.45449e-41
VIP	5.94222	5.50957e-41
C7orf58	2.99154	6.21345e-41
DMD	3.13072	6.54696e-41
EML1	2.50518	7.54947e-41
ILK	1.53208	7.9639e-41
MEOX2	3.62431	8.6935e-41
ABCC9	3.09508	8.78667e-41
C1QTNF4	3.35748	9.45845e-41
MYOCD	3.64922	1.03013e-40
CDON	2.99462	1.03209e-40
PARVA	1.61016	1.8344e-40
FILIP1L	1.95929	2.05949e-40
HAND2	4.96767	2.75634e-40
EPM2A	2.05856	3.26682e-40
NHSL2	2.66603	3.37953e-40
SH3BGR	2.87277	4.72313e-40
PABPC5	2.43661	5.19486e-40
TMOD1	2.85236	5.19486e-40
SFRP1	3.98531	5.40166e-40
PABPC4L	2.31548	6.09611e-40
C7	4.62514	6.43557e-40
RBMS3	2.46677	6.50365e-40
DCLK2	2.82676	8.73863e-40
PTRF	2.19484	1.01193e-39
RGMA	3.53907	1.23441e-39
MXRA7	2.28231	1.26248e-39
GLI3	2.42516	1.37241e-39
SSC5D	2.97395	1.44296e-39
FXYD6	2.75886	1.49126e-39
BEND5	3.03237	2.24066e-39
DDR2	2.70864	2.30682e-39
DMGDH	3.11418	2.32686e-39
ZEB1	2.33966	2.62783e-39
ALDH1B1	2.13535	2.90425e-39
C10orf72	2.26484	2.9375e-39
TACR2	4.7121	3.45192e-39
TMEM35	3.96244	6.26909e-39
CDC42EP3	2.0351	7.87172e-39
CNTNAP1	2.31362	8.42066e-39
CRYAB	3.1026	9.06202e-39
PGR	2.95119	1.01325e-38
ATP2B4	2.30379	1.11094e-38
TENC1	1.7035	1.12704e-38
ZFPM2	2.73911	1.25542e-38
PLEKHO1	2.14365	1.45194e-38
CNKSR2	4.82282	1.70199e-38
KCNA5	3.25374	2.05251e-38
COX7A1	2.27483	2.38495e-38
NRXN2	3.38772	2.52169e-38
LOC399959	3.09789	3.3423e-38
GRIK5	3.8013	4.33361e-38
FAM13C	2.24035	4.71582e-38
FBLN5	2.17653	5.32737e-38
KCTD10	1.09512	5.46453e-38
DCLK1	3.19932	5.46542e-38
NFASC	3.12281	5.64094e-38
C20orf200	4.43647	5.74886e-38
DES	5.32068	9.3255e-38
RHCG	-9.49152	1.00168e-37
AGTR1	4.77142	1.22471e-37
HSPB8	3.23243	1.37521e-37
MAP3K3	1.14081	1.4918e-37
PBX3	1.94913	1.4918e-37
RECK	1.91745	1.95224e-37
MAP1B	2.59262	1.97681e-37
FAM124A	2.69117	2.44885e-37
MPDZ	2.44332	2.4904e-37
ADCYAP1R1	5.85983	2.57468e-37
PRELP	3.33053	3.63615e-37
ZNF521	1.86606	3.95882e-37
SCN2B	3.52026	4.19196e-37
APBB1	2.18273	5.00112e-37
SERPINF1	2.2655	5.25231e-37
SGCD	2.63269	5.53413e-37
SLC5A7	5.29965	7.23602e-37
RGMB	1.99177	7.40335e-37
ST3GAL3	1.73823	8.87757e-37
RSPO1	3.58488	9.39492e-37
MAP6	2.7533	1.11458e-36
SPEG	3.8099	1.11458e-36
SYNE1	2.32673	1.45974e-36
SGEF	3.05255	1.85601e-36
MAGI2	2.27395	2.29131e-36
PCDH9	3.74378	2.79457e-36
ADAM33	3.30077	2.86205e-36
CAP2	2.96912	2.86434e-36
CLCA4	-8.95789	2.89966e-36
GBP6	-7.10295	3.34811e-36
C1orf70	2.93352	3.84859e-36
GPR162	1.86534	3.94093e-36
ZNF454	2.42422	3.94829e-36
PDE1A	2.20606	4.00499e-36
FLRT2	2.83753	5.33659e-36
FXYD1	3.09806	5.33659e-36
NRXN3	3.82476	6.13372e-36
MYOZ3	2.92886	7.64954e-36
FOXN3	1.24956	7.84628e-36
GPR133	3.12242	7.9033e-36
SYNC	3.20807	7.96757e-36
PRPH	4.94322	8.25635e-36
HOXA4	2.47477	8.25711e-36
PDE2A	2.2491	8.3062e-36
EPHA7	4.49743	8.83775e-36
ZNF781	2.37166	9.25208e-36
MAP3K12	1.55218	9.30035e-36
DTNA	3.28688	9.67258e-36
ATP1B2	2.64478	9.83837e-36
LRCH2	2.41692	1.07466e-35
PRKG1	2.28439	1.3287e-35
NFATC4	1.96071	1.5418e-35
SALL2	2.81218	1.55404e-35
DCN	2.20219	1.60146e-35
FNBP1	2.19169	1.73924e-35
CYP2U1	1.70035	1.90664e-35
NACAD	2.71557	2.23517e-35
EFEMP1	2.60376	2.61629e-35
GHR	2.63767	2.78825e-35
ZNF835	2.89745	2.88697e-35
PLP1	4.69686	3.00861e-35
CLIC4	1.76767	3.77258e-35
GPR135	2.23592	3.94721e-35
BCL2	1.8625	4.25253e-35
MAPK10	2.62429	6.08025e-35
CARTPT	7.22822	6.14501e-35
EBF1	1.91761	6.60867e-35
RUNX1T1	2.80028	7.86601e-35
PODN	2.49699	8.73159e-35
CPEB1	3.76942	9.07637e-35
ITPKB	2.15209	9.88764e-35
PKIG	1.7328	1.14504e-34
TNXB	3.03333	1.50242e-34
ITGB1BP2	3.12978	1.61459e-34
POU6F1	1.8283	1.63036e-34
ROR2	2.7548	1.88627e-34
TNFSF12	1.79372	2.25819e-34
DAAM2	2.43933	2.33472e-34
PHLDB1	1.47023	2.38064e-34
MFAP4	2.52236	2.3854e-34
SCN7A	4.43514	2.44353e-34
SYT11	2.05123	3.22031e-34
FGF7	2.68371	3.3671e-34
FAT3	4.05402	3.93013e-34
TWIST2	2.61608	4.38506e-34
PTCH2	3.36126	4.57061e-34
ECM2	1.9178	4.80397e-34
BHLHE22	2.45208	6.44435e-34
ARHGAP20	2.36908	7.20643e-34
C3orf18	1.96557	7.34732e-34
TMEM100	3.31683	7.34732e-34
LIX1L	1.71568	7.47921e-34
RHOJ	1.91504	8.03281e-34
ANKS1B	3.21323	8.14552e-34
PRG4	3.81805	8.2779e-34
PPAPDC3	2.36854	8.58807e-34
IGFBP7	1.76791	8.61375e-34
ZNF135	2.26335	9.34221e-34
NCS1	2.57283	9.43151e-34
HTR2A	2.90139	9.85261e-34
CACNB2	3.02633	1.04964e-33
CACNA1H	2.84713	1.16902e-33
SYT15	2.12871	1.25091e-33
PHKG1	2.95904	1.36653e-33
C4orf49	3.08019	1.55151e-33
BAI3	4.01778	1.56009e-33
PLAC9	2.51912	1.61602e-33
ABI3BP	3.25638	1.64231e-33
SETBP1	2.34544	1.64231e-33
AKT3	2.07682	2.40533e-33
RERG	2.86009	3.10226e-33
FYCO1	1.53585	3.57175e-33
DPT	3.35194	3.92181e-33
FBLN1	2.69798	3.93049e-33
TTLL11	1.45368	3.991e-33
NRIP2	1.5795	4.12043e-33
ACTN2	5.63358	4.18096e-33
ATP6V1G2	2.63672	4.45107e-33
NOVA1	3.29603	5.03921e-33
PKD2	1.81055	5.53072e-33
TLN1	1.57189	6.09382e-33
SCN4B	2.27719	6.53206e-33
LOC728392	1.9632	6.90023e-33
PRKD1	2.133	7.58989e-33
CNTN2	3.83048	9.10222e-33
C6orf186	3.67059	1.091e-32
SLIT2	3.4578	1.1519e-32
NKAPL	2.55682	1.34456e-32
GSTM5	2.66166	1.64618e-32
ARMCX1	2.10076	1.65141e-32
KCNE4	2.3021	2.08596e-32
EPHA3	2.73565	2.17872e-32
CAPN14	-6.9838	2.22551e-32
CAND2	2.66669	2.55753e-32
PARK2	2.33249	2.57259e-32
CDO1	3.42478	2.92799e-32
ASPN	2.81192	3.06029e-32
KLHL4	3.06239	3.33007e-32
SPON1	2.95377	3.49648e-32
OLFML1	1.78407	3.61809e-32
PPP1R12C	1.50433	3.68441e-32
ENOX1	2.58075	5.39138e-32
TTC28	1.75729	5.39838e-32
ITGA9	2.42946	6.16328e-32
CYP1B1	3.07187	6.75624e-32
ITGA5	2.00064	7.36622e-32
KCNB1	4.33303	8.1903e-32
PMP2	4.31783	8.7439e-32
FOXP2	3.65324	1.00688e-31
PAGE1	-19.1318	1.14798e-31
LOC572558	4.90792	1.30631e-31
BAG2	2.55658	1.36352e-31
ST6GALNAC6	1.38939	1.56045e-31
PCDH10	4.83183	1.90867e-31
PDZRN3	2.49073	1.99295e-31
FGF10	3.73981	2.49815e-31
NRK	4.00991	2.57733e-31
BARX1	3.49364	2.89761e-31
PCDHGA2	2.44573	3.1475e-31
SAMD4A	2.07695	3.40167e-31
LPP	2.02654	3.65103e-31
PPP1R14A	2.56805	4.42018e-31
PRIMA1	3.8081	5.50676e-31
ZBTB47	1.58024	5.67238e-31
REEP2	3.09144	6.0799e-31
STAT5B	1.04052	6.11858e-31
TNC	2.8102	6.17525e-31
ZNF853	2.35755	7.64985e-31
PNCK	4.84635	8.02802e-31
RCAN2	2.25675	8.66259e-31
MYOT	3.13508	9.69464e-31
EMILIN1	2.04933	1.05567e-30
FSTL1	1.79163	1.28369e-30
DNAJC18	1.52654	1.58618e-30
GPIHBP1	2.71247	2.02559e-30
PNMAL2	2.04357	2.13533e-30
LRRN4CL	2.2277	2.20531e-30
SCRG1	4.61234	2.22838e-30
CXorf36	1.49788	2.31424e-30
GALNTL1	3.14347	2.65189e-30
ERG	1.46388	2.90788e-30
CADM3	3.67589	3.01397e-30
ZBTB4	1.19368	3.35839e-30
GAP43	3.73483	3.66986e-30
GUCY1A3	2.37164	3.67308e-30
C1orf95	3.57139	3.97414e-30
C1orf183	1.89487	4.84687e-30
OMD	3.34224	4.89477e-30
ADARB1	1.74048	4.9279e-30
SHE	1.70372	5.77986e-30
HRNBP3	4.75992	6.52115e-30
RBM24	3.31268	6.8042e-30
THBS4	4.44251	6.8042e-30
FGFR1	2.24035	8.1788e-30
FOXF1	2.09227	8.81169e-30
GPRASP2	1.65516	8.92829e-30
SGCA	3.45284	9.21071e-30
ACTN1	1.76956	9.42738e-30
RGAG4	2.13595	9.42738e-30
JPH4	2.41356	9.95595e-30
ITIH5	2.32088	1.06942e-29
TMEM47	1.9755	1.07451e-29
CXCL12	2.35137	1.08008e-29
CCIN	2.57698	1.15244e-29
SLC22A17	2.28676	1.18446e-29
KLF9	1.79905	1.22149e-29
C1R	1.7598	1.27516e-29
DENND5A	1.51299	1.29777e-29
NRXN1	4.14202	1.54826e-29
ZNF423	2.33437	1.57863e-29
LMO3	3.44427	1.66108e-29
NPR1	2.0513	1.70399e-29
PKD1	1.64125	1.78737e-29
CD2AP	-1.3536	1.95394e-29
ESR1	2.24923	1.96081e-29
HLF	2.89543	1.96654e-29
LOC145820	2.67279	2.28459e-29
PRICKLE1	2.05675	2.81559e-29
SOBP	2.33833	2.82363e-29
TMEM62	-1.08029	2.94664e-29
SMYD1	6.88882	3.7142e-29
PTGIS	3.22653	4.22908e-29
LTBP1	1.91989	4.72388e-29
TMEM55A	1.86671	5.46527e-29
ITPR1	1.73783	5.59334e-29
PDE8B	2.53582	5.70637e-29
ADAMTSL3	2.75183	6.00046e-29
CMYA5	2.30085	6.19206e-29
SORCS1	3.71549	6.36243e-29
NMUR1	2.22109	6.36802e-29
KRT78	-10.7274	6.73338e-29
CFD	2.51198	6.78518e-29
PRC1	-1.43155	6.78518e-29
LOC90586	3.3592	8.09858e-29
RASGRP2	2.63083	8.88014e-29
LGI2	2.65107	9.27418e-29
RAB9B	2.8591	9.59464e-29
PRKCB	2.53346	1.01079e-28
FAM107A	2.2958	1.06284e-28
NXPH3	3.17105	1.07241e-28
C5orf4	2.25213	1.16831e-28
PHLDB2	2.13507	1.18751e-28
CHRM2	5.19615	1.22918e-28
RAI2	2.01517	1.24451e-28
ECT2	-1.54677	1.26348e-28
ZNF25	1.43306	1.30558e-28
EFEMP2	1.79626	1.40176e-28
AKAP2	1.68072	1.50172e-28
KCNJ8	2.22678	1.83508e-28
SYNPO	1.6208	1.88905e-28
GUCY1B3	1.98608	1.89371e-28
CELF2	2.05578	2.07112e-28
BEND6	2.22464	2.0802e-28
FAM43B	2.74223	2.33703e-28
ZEB2	1.54957	2.41636e-28
HEYL	1.8839	2.64834e-28
LEPR	2.00688	2.67893e-28
MMRN2	1.43894	2.68096e-28
PCDHGA12	2.23959	2.68096e-28
A2M	1.57146	2.70432e-28
COL6A2	1.86852	3.08919e-28
CTNNA3	4.69967	3.33257e-28
TGM3	-6.6377	4.21951e-28
GAS1	2.96007	4.22035e-28
TMEM59L	3.38711	4.22035e-28
FLJ42709	2.15182	4.23076e-28
S1PR3	2.12718	4.45227e-28
DHCR24	-2.00891	4.72201e-28
GDF6	3.43289	4.8365e-28
SH3BGRL	1.5847	5.01633e-28
NPR2	1.52619	5.14201e-28
COPZ2	2.126	5.37434e-28
NEFM	3.67858	6.80164e-28
EVC	1.96232	6.86615e-28
S1PR1	1.54023	7.09147e-28
FAM124B	1.85694	7.54756e-28
GPR124	1.49507	7.61911e-28
DLC1	1.72323	8.02123e-28
ADAMTSL1	2.09447	8.49078e-28
C8orf85	3.52491	8.57475e-28
SCHIP1	2.00282	9.09287e-28
DCHS1	1.61656	9.2908e-28
FIBIN	2.06443	1.08542e-27
CCDC50	1.12493	1.1976e-27
SLMAP	1.62372	1.1976e-27
LAMA2	2.16169	1.5457e-27
CCL14	2.81077	1.93486e-27
HSPA12B	1.58167	2.05396e-27
TSPAN18	2.17647	2.10288e-27
PCDHGA3	2.63837	2.19785e-27
CD300LG	4.0835	2.33391e-27
FNDC5	2.67278	2.36335e-27
NLGN2	1.72496	2.56459e-27
CYYR1	1.33585	2.59698e-27
NLGN3	1.96702	2.60845e-27
FBXO32	2.2433	2.68514e-27
NGFR	3.63338	2.98684e-27
MRAS	1.68567	3.29134e-27
NFIA	1.56247	3.4221e-27
FRZB	2.55272	3.64389e-27
PIRT	4.01911	3.74792e-27
PTPN5	2.9463	3.77616e-27
PLK4	-1.39245	3.98937e-27
NUDT10	2.83212	4.17509e-27
FMN2	3.79396	4.2258e-27
TCF21	1.79036	4.74571e-27
TRPC4	2.69736	4.93966e-27
GRRP1	1.80616	5.58248e-27
PHOX2A	5.74065	6.1083e-27
C22orf26	1.44272	6.16453e-27
ZAK	2.10744	6.33025e-27
ADH1B	3.71828	6.71246e-27
MLNR	4.73791	7.21643e-27
IL1R1	1.40142	8.37523e-27
RNF180	2.01303	8.84801e-27
LOC100128164	3.01754	8.90289e-27
SMOC2	2.82439	9.18446e-27
TCEAL5	3.67802	9.53864e-27
ADRB3	4.08821	9.65205e-27
GLIPR2	1.65442	1.01975e-26
ZNF154	1.75779	1.10359e-26
COLEC12	2.38731	1.17277e-26
MEF2C	1.71943	1.26851e-26
FANCI	-1.38977	1.32363e-26
S100A2	-5.45254	1.48408e-26
SDPR	2.1581	1.50532e-26
DIRC3	2.68588	1.5781e-26
SLC8A1	1.99946	1.68785e-26
VIM	1.41641	2.23005e-26
CRISPLD2	1.82402	2.28261e-26
MCAM	1.77458	2.44218e-26
GPM6B	2.35512	2.80433e-26
GFRA2	2.65213	3.93679e-26
KERA	3.87088	3.96912e-26
DDR1	-1.49961	4.3586e-26
PCDHGA5	2.34689	4.4878e-26
GPR146	1.39961	4.59729e-26
CAMK2A	3.17263	4.80354e-26
MEIS1	2.07472	4.83892e-26
USP51	2.05736	4.84087e-26
SYDE1	1.57551	4.84742e-26
JAKMIP2	2.90978	5.51911e-26
ABCA9	2.90644	6.36019e-26
GNG11	1.52571	6.67441e-26
FABP4	3.88858	7.09285e-26
FGF2	2.40505	8.78976e-26
KRT15	-4.71439	8.91302e-26
TAC1	5.79358	8.91807e-26
CACNA1C	2.59971	9.47456e-26
KRT5	-7.39806	9.48556e-26
TMEM119	2.04136	9.84211e-26
MAMDC2	3.34419	9.87865e-26
ANKRD53	2.1573	1.0302e-25
ANXA6	1.6371	1.07112e-25
SSBP2	1.81616	1.11303e-25
ZFHX4	2.55711	1.33574e-25
AP1S2	1.81135	1.4411e-25
DGKI	2.33498	1.48579e-25
RBPMS	1.78226	1.65475e-25
CMTM5	3.90948	1.76088e-25
FAM172A	1.05014	1.76638e-25
CHAF1B	-1.25386	1.76678e-25
A2ML1	-8.06975	1.87111e-25
CKS1B	-1.21219	1.90686e-25
GJC1	2.17431	1.90686e-25
FLRT1	2.48382	1.98982e-25
SV2B	2.55568	2.05723e-25
BRIP1	-1.70096	2.09688e-25
GGT5	1.69819	2.11025e-25
PTH1R	2.73817	2.14723e-25
ZBTB16	3.13376	2.15801e-25
ZNF385D	2.66679	2.32942e-25
PRKAR2B	2.07555	2.38479e-25
NNAT	3.12925	2.47806e-25
C1S	1.66619	2.77309e-25
CEP68	1.08145	3.02046e-25
CHRDL1	3.62814	3.26109e-25
LOC283856	3.3767	3.65423e-25
SHISA3	3.64613	4.3588e-25
NAP1L2	2.85201	5.23909e-25
IFFO1	1.41975	5.48428e-25
CLEC3B	2.02253	6.51067e-25
MUSTN1	2.34142	6.51067e-25
KPNA2	-1.18206	7.38593e-25
TRPC1	2.06659	7.49243e-25
PRRT1	2.00733	7.78759e-25
ACTA1	3.88753	7.79039e-25
NKX3-2	3.46375	7.79039e-25
PEG3	2.93796	8.04254e-25
SMARCD3	1.75336	8.2041e-25
TTC7B	1.59537	8.81869e-25
PTGER3	2.43935	8.85149e-25
HIC1	1.62997	9.08526e-25
F8	1.75626	9.38514e-25
SCN11A	3.01225	1.01763e-24
CENPN	-1.12553	1.02127e-24
MARCH2	1.08002	1.02356e-24
PALM2-AKAP2	1.2641	1.05348e-24
CLIC2	1.42167	1.05942e-24
CBX6	1.86505	1.16424e-24
DLG4	1.44737	1.22477e-24
HMGCR	-1.27398	1.22477e-24
IL11RA	1.46436	1.26552e-24
LRFN5	2.33942	1.29401e-24
AR	2.61076	1.34042e-24
KIF23	-1.53767	1.34042e-24
EID1	1.17649	1.34053e-24
ADCY5	3.15379	1.66705e-24
PJA2	1.08243	1.68876e-24
DZIP1	1.99612	1.71002e-24
ZCCHC18	1.80218	1.76322e-24
THBS3	1.25049	1.86239e-24
ADHFE1	2.45589	2.55393e-24
STIL	-1.50465	2.66465e-24
CPE	2.36521	2.7114e-24
KIRREL3	3.17385	2.90846e-24
DNA2	-1.49652	3.14258e-24
ADAMTS1	1.87646	3.15436e-24
ESRP2	-1.48344	3.30485e-24
PLCD4	1.85172	3.30485e-24
TSHZ1	1.30413	3.53802e-24
DSTN	1.40676	3.72261e-24
FEZ1	1.83532	4.09977e-24
PPP1R1A	4.2351	4.12697e-24
FAM83D	1.9465	4.4701e-24
PLIN1	4.15581	4.55933e-24
GLT8D2	1.73845	4.82429e-24
CHODL	3.48127	5.1547e-24
ZC3H12A	-1.98153	5.49204e-24
ANGPTL2	1.85384	6.45417e-24
RHOV	-3.49642	6.84699e-24
C1orf190	2.03071	7.04124e-24
NTN1	2.3711	7.04124e-24
GEM	1.93515	7.16474e-24
ADCY2	3.22796	7.22867e-24
TLL1	2.10134	7.33304e-24
ADAMTS10	1.79305	7.46881e-24
NOS1	4.54587	7.58218e-24
CNGA3	3.3193	7.70895e-24
KIAA1522	-1.34341	7.78747e-24
PRSS27	-4.33137	8.03244e-24
C6orf168	3.16087	8.3444e-24
NTRK3	3.02958	9.16961e-24
GPM6A	3.38247	9.2833e-24
SLC9A9	1.72475	9.53835e-24
NOTUM	-4.70066	9.75235e-24
MYO19	-1.10863	9.87773e-24
SH3BP5	1.16359	1.0739e-23
DSEL	2.04007	1.12394e-23
LPAR4	2.09522	1.13367e-23
EME1	-1.40836	1.13779e-23
PTPLAD2	1.55733	1.15707e-23
MEF2A	1.04903	1.17893e-23
TUB	2.34796	1.20956e-23
HOOK1	-1.7546	1.27382e-23
LOC144571	1.75086	1.30573e-23
POLQ	-1.84555	1.40392e-23
STMN2	3.61835	1.47769e-23
PCSK6	-1.5392	1.51891e-23
CSDC2	2.18772	1.77517e-23
C20orf160	1.46477	1.87176e-23
TSPAN2	2.50831	1.88334e-23
EDNRA	1.80927	1.92288e-23
PDE5A	1.83718	1.92288e-23
CLEC14A	1.29329	1.94731e-23
C6orf225	1.83326	2.03343e-23
RACGAP1	-1.0823	2.10942e-23
CNR1	3.35382	2.11292e-23
DHCR7	-1.47893	2.17326e-23
LYPD3	-4.11535	2.20384e-23
MN1	2.24527	2.43427e-23
GAS7	1.7079	2.44533e-23
NCAM1	3.05907	2.52799e-23
DUSP26	2.93068	2.73476e-23
CD99L2	1.30612	2.79962e-23
CDC6	-2.27987	2.84065e-23
LMO1	5.36702	3.23597e-23
WNT9A	2.94527	3.37251e-23
SCD	-2.05442	3.40037e-23
C1orf133	2.50495	3.57331e-23
VWC2	3.6358	3.63733e-23
ZNF471	2.14396	3.83493e-23
SOD3	2.15423	3.97405e-23
LOC653653	1.78027	4.2671e-23
CHRD	1.95318	4.27194e-23
RGS4	2.65518	4.35191e-23
ADAMTS8	3.03788	4.55123e-23
TCF4	1.24945	4.74217e-23
EFHA2	2.07005	5.02004e-23
RAMP3	1.41651	5.2991e-23
ZDHHC15	2.39228	5.79069e-23
GNB4	1.54968	5.84208e-23
CORO6	2.48026	5.92198e-23
CYBRD1	1.88553	6.36723e-23
COL19A1	3.51177	6.51907e-23
SEMA3G	1.62893	8.37435e-23
ANLN	-1.42781	8.61028e-23
ABCA6	2.40099	8.67405e-23
SEPT4	1.35302	8.9956e-23
ARHGEF17	1.46971	9.03893e-23
LOC644538	1.95899	9.22217e-23
BMP3	4.49843	9.56192e-23
C2orf40	4.17386	9.66569e-23
KRT6A	-7.31261	9.7652e-23
SELM	1.84273	9.87594e-23
ZNF582	1.82871	9.96693e-23
RASSF8	2.13254	1.02958e-22
NCAPG2	-1.14959	1.03526e-22
TGM1	-5.10726	1.06149e-22
LOC100126784	2.62301	1.07327e-22
ZNF671	1.44839	1.08281e-22
FBXO30	1.28092	1.08459e-22
CRTAP	1.0065	1.15864e-22
MAN1C1	1.63669	1.16251e-22
ADD2	3.21241	1.19004e-22
EBF3	2.08477	1.22524e-22
C20orf24	-1.15757	1.26519e-22
C9orf4	4.39575	1.29045e-22
KCNIP1	3.08158	1.32123e-22
PRTG	2.50452	1.37498e-22
LRRC1	-1.04685	1.41427e-22
PLXDC2	1.61561	1.4224e-22
CNFN	-4.6546	1.42839e-22
PTGFR	2.40324	1.44166e-22
RNF165	2.67847	1.51002e-22
C18orf1	1.62061	1.53001e-22
CILP	3.27757	1.53329e-22
SLC8A2	3.91941	1.57559e-22
DLG2	2.75993	1.60049e-22
AFF3	2.57784	1.61208e-22
SLMO2	-1.17356	1.66959e-22
RHOQ	1.10647	1.70993e-22
SLC35A2	-1.08603	1.74423e-22
RHPN1	-1.61935	2.02942e-22
DARC	2.57411	2.08772e-22
DUOXA1	-3.80343	2.10247e-22
XKR4	3.54946	2.13527e-22
UBE2T	-1.41383	2.13557e-22
COL21A1	2.76853	2.16477e-22
C14orf37	1.52885	2.52423e-22
ZNF750	-4.78882	2.56101e-22
FZD4	1.23415	2.5687e-22
FAT2	-4.39102	2.70603e-22
KBTBD10	2.57171	2.7505e-22
YPEL4	1.85535	2.79624e-22
STARD13	1.47691	2.81137e-22
RAD54L	-1.54514	2.87027e-22
FKBP7	1.29167	3.11996e-22
KIAA1614	1.72901	3.21927e-22
KIF2C	-1.47419	3.36202e-22
BAIAP2L1	-1.75067	3.45282e-22
CALHM2	1.28978	3.87266e-22
TRAF4	-1.29548	3.92981e-22
SPAG5	-1.45961	4.12947e-22
AMOTL1	1.80178	4.13009e-22
SLC45A1	1.77149	4.27823e-22
C14orf28	1.0226	4.75002e-22
KLF17	3.01705	4.81813e-22
CNTN4	1.90203	4.93529e-22
PRNP	1.54361	5.22751e-22
PTGIR	1.56875	5.24529e-22
SLITRK5	3.57639	5.44293e-22
TIE1	1.36346	5.60192e-22
RADIL	2.44613	5.61291e-22
IDH1	-1.30878	5.83378e-22
KIAA1524	-1.15855	5.84602e-22
TOM1L1	-1.25716	6.00049e-22
SC4MOL	-1.51759	6.15323e-22
C8orf48	1.65994	6.27165e-22
PLCL1	1.70651	7.14147e-22
C21orf34	2.56927	7.33759e-22
QKI	1.1656	7.4292e-22
HEG1	1.31243	7.762e-22
SLC39A11	-1.47094	8.0983e-22
DIP2C	1.44506	8.28702e-22
C16orf45	1.78573	8.35698e-22
PCBP3	2.53023	8.47314e-22
PIP5K1C	1.04654	8.61647e-22
WHAMML1	1.90085	8.93689e-22
PCDHB18	1.89279	9.47607e-22
RAB31	1.49138	1.04752e-21
PTCHD1	3.57451	1.08897e-21
CLEC1A	1.36791	1.10708e-21
PALM	1.99756	1.12645e-21
C1QTNF7	2.49288	1.17373e-21
AMPH	1.88482	1.18402e-21
LRRC32	1.52671	1.21102e-21
PI16	3.51073	1.23283e-21
CDC25A	-1.62538	1.24481e-21
NACC2	1.41535	1.24481e-21
GDF10	3.45567	1.27088e-21
NIPSNAP3B	1.66574	1.28927e-21
CSPG4	2.09721	1.33377e-21
CRNN	-13.5769	1.36853e-21
PDE3A	2.48224	1.40143e-21
RIC3	2.83517	1.40143e-21
CYB561	-1.14451	1.40193e-21
KRT6C	-8.19362	1.4574e-21
CLSPN	-1.54472	1.53483e-21
DGKB	3.60372	1.55358e-21
EZH1	1.03544	1.60409e-21
VEGFC	1.32066	1.6364e-21
LGALS7	-5.19397	1.7016e-21
ABCA8	3.004	1.70536e-21
CDC42BPG	-1.86694	1.72159e-21
FBN1	1.75415	1.78901e-21
PLSCR4	1.61066	1.78901e-21
DLX4	-3.11341	1.82201e-21
LAMA4	1.44417	1.93207e-21
OSR1	2.47621	1.93942e-21
LSAMP	2.02691	1.96273e-21
RILPL1	1.20742	2.0153e-21
TFRC	-1.42124	2.2213e-21
MARVELD1	1.45698	2.22903e-21
SOX17	1.64045	2.34123e-21
CHRDL2	3.24489	2.3491e-21
PCDHGA6	1.96089	2.61596e-21
PARD6B	-1.49063	2.80594e-21
MYCT1	1.23919	2.95642e-21
PTBP2	1.43832	2.95899e-21
ELANE	2.93123	3.1699e-21
MORN5	5.10432	3.20204e-21
HSPA2	2.09068	3.20372e-21
ZNF542	1.79841	3.30632e-21
PTGDS	2.41285	3.40962e-21
DACT1	1.75391	3.5819e-21
ARHGEF16	-1.5743	3.58434e-21
PRSS23	1.57325	3.63677e-21
CALCOCO1	1.07492	3.66622e-21
CCNA2	-1.42435	3.77632e-21
CD302	1.41209	3.7838e-21
KIAA2022	2.9357	3.78921e-21
RASL12	1.59303	3.8074e-21
C3orf70	2.40236	4.01849e-21
TMEM63B	-1.24736	4.01849e-21
C6orf223	-3.12481	4.30587e-21
KATNAL1	1.57097	4.78935e-21
C16orf86	1.33632	4.87733e-21
TRO	1.75016	5.07542e-21
SKA3	-1.58067	5.07828e-21
KCND1	1.39227	5.26251e-21
PDGFRL	2.49707	5.52313e-21
C20orf20	-1.04268	5.69517e-21
ITGA1	1.64498	5.9392e-21
PPP1R12A	1.22797	6.00928e-21
TOP2A	-1.87313	6.02474e-21
SDC3	1.38614	6.3884e-21
WNT2B	2.08432	6.57829e-21
TOMM34	-1.01885	6.59535e-21
RFTN2	1.22887	6.70909e-21
NFIX	1.27086	6.89946e-21
CENPE	-1.44403	7.07803e-21
GYG1	1.07758	7.40754e-21
CLDN5	1.80184	7.51543e-21
KCNK3	3.13774	7.70754e-21
OLFML3	1.76257	8.57417e-21
KIF18A	-1.47359	8.81892e-21
NPAS4	3.07216	8.85117e-21
PDE1C	2.15634	8.96535e-21
CD34	1.2472	9.0514e-21
EVL	1.31149	9.24456e-21
PTPRM	1.30567	9.58918e-21
CDCA8	-1.47961	9.63809e-21
FHL5	1.78096	9.86053e-21
FMO1	2.70075	9.89794e-21
VIPR2	3.05681	1.03265e-20
KIF14	-1.59616	1.04426e-20
RSPO3	2.43501	1.1224e-20
KCNT2	2.15453	1.13292e-20
TMPRSS11B	-12.2231	1.13292e-20
ETNK1	-1.39959	1.14441e-20
FAM198A	2.28109	1.18368e-20
SLC2A1	-2.11614	1.25051e-20
SEPT6	1.60525	1.25552e-20
SPRR3	-8.00051	1.25552e-20
BNIPL	-3.83411	1.25746e-20
EMCN	1.43462	1.26177e-20
KIRREL	1.49467	1.2618e-20
RFTN1	1.24666	1.34166e-20
C1QTNF3	2.42289	1.35395e-20
CLCA2	-6.72905	1.38484e-20
ATP12A	-7.87885	1.39626e-20
ZDHHC23	-1.26425	1.40884e-20
SORCS2	2.09925	1.50075e-20
IPW	2.39187	1.68183e-20
NAP1L5	1.57551	1.71905e-20
NRP2	1.8728	1.71905e-20
RASSF2	1.66381	1.8095e-20
E2F1	-1.27913	2.01795e-20
NR2F1	1.83999	2.01795e-20
RELN	2.89921	2.03771e-20
C2orf82	-3.0334	2.10616e-20
ARHGAP31	1.22367	2.11715e-20
EHD2	1.5184	2.11715e-20
ISM1	2.6926	2.13641e-20
NFIC	1.23999	2.15824e-20
ZNF843	1.7965	2.19724e-20
PDLIM7	1.70069	2.26373e-20
BICC1	2.03341	2.44092e-20
GREM1	2.3744	2.55377e-20
LPPR4	2.05722	2.79299e-20
ZSCAN18	1.91052	2.94455e-20
ZWINT	-1.36138	2.96982e-20
SCARA3	1.92139	2.97695e-20
SH2D3C	1.25176	3.08271e-20
COLQ	1.62053	3.10559e-20
PRPH2	1.73522	3.27193e-20
FAM190B	1.02448	3.48505e-20
KIF15	-1.48983	3.48796e-20
C13orf33	2.21899	3.53939e-20
HMGCS1	-1.45065	3.70388e-20
STAB2	2.90675	3.81964e-20
CALML3	-7.22083	3.83312e-20
TEK	1.34696	3.93688e-20
ABHD3	-1.34647	4.16409e-20
TIMELESS	-1.144	4.64441e-20
DTL	-1.38016	4.87427e-20
ARHGAP11A	-1.26701	4.88368e-20
ARHGEF15	1.28327	4.89979e-20
GFPT2	2.12517	5.19544e-20
THY1	1.58256	5.54122e-20
CCDC8	2.21575	6.16917e-20
VEGFA	-1.46911	6.35348e-20
TMEM184A	-1.95688	6.3993e-20
RNF112	2.03966	6.55992e-20
FAM127C	1.5557	6.61022e-20
GXYLT2	2.12699	6.61352e-20
DNAJB4	1.30926	6.94502e-20
DHH	1.91849	6.95168e-20
SLC7A14	4.47136	7.06975e-20
DOK6	1.74599	7.0876e-20
LOC134466	2.05904	7.14247e-20
SIX2	3.3378	7.31921e-20
SLC7A11	-2.26434	7.69708e-20
CD81	1.02843	7.91934e-20
CDCP1	-1.65261	7.98013e-20
BMPER	2.661	8.0556e-20
ARHGAP10	1.55155	8.19424e-20
MCM2	-1.15449	8.22505e-20
RNF144A	1.31973	8.26227e-20
RAB3IP	-1.28341	8.48171e-20
GRPR	3.35566	8.79776e-20
DOCK11	1.64799	9.11967e-20
SEMA6C	1.59314	9.59741e-20
CRLF1	3.38645	9.6967e-20
MAPK6	-1.00446	9.82386e-20
USHBP1	1.49621	9.89897e-20
ZNF667	2.23696	1.00335e-19
CDS1	-1.58003	1.01761e-19
HCFC2	1.01874	1.01761e-19
SLC25A4	1.48684	1.01761e-19
MDFIC	1.2952	1.03149e-19
TUBB6	1.52227	1.03563e-19
EPT1	-1.06012	1.07274e-19
E2F7	-1.76342	1.08465e-19
C1orf135	-1.26202	1.1329e-19
FGF14	2.37715	1.15555e-19
SGCB	1.063	1.15555e-19
SUSD5	2.34219	1.15555e-19
PCDHGB7	1.8636	1.17257e-19
SFRP2	3.04903	1.17515e-19
TPO	3.44032	1.17515e-19
LYVE1	2.12428	1.24432e-19
NGF	2.47771	1.30615e-19
RGL1	1.31763	1.34321e-19
TRIP13	-1.44197	1.45405e-19
TH1L	-1.0081	1.51622e-19
ECSCR	1.38181	1.53945e-19
REEP1	2.48826	1.54884e-19
SNRPN	1.60392	1.55343e-19
LDB2	1.21949	1.60392e-19
CIT	-1.12786	1.62465e-19
PLA2G5	2.72939	1.6646e-19
BACH2	2.07253	1.66518e-19
EBF2	2.72298	1.6731e-19
SSPN	1.89058	1.6807e-19
SPRR2A	-9.37097	1.7088e-19
NHLRC4	1.48826	1.78142e-19
HSD17B6	1.7227	1.83201e-19
AURKA	-1.4909	1.84194e-19
ORC6L	-1.36244	1.86462e-19
CDH1	-1.81386	1.87478e-19
FAM40B	-1.79676	1.93624e-19
PDE1B	2.01918	2.03499e-19
ZBTB20	1.52533	2.17616e-19
ST6GALNAC5	2.05932	2.18608e-19
NCRNA00092	2.06467	2.20487e-19
RAMP2	1.35664	2.39347e-19
PNMAL1	2.53382	2.4822e-19
SIRT7	-1.0157	2.65671e-19
GRM8	-2.42509	2.70086e-19
PRRX1	1.86678	2.91454e-19
UBE2C	-1.78391	2.92148e-19
CDH11	1.53608	2.99279e-19
IVL	-9.35518	3.00904e-19
CCDC89	1.56075	3.03762e-19
DUOX1	-3.08747	3.12476e-19
MAD2L1	-1.28598	3.21512e-19
PPAP2A	1.17204	3.38147e-19
C9orf47	2.36203	3.62914e-19
KIF11	-1.24778	3.74594e-19
KANK3	1.27474	4.17851e-19
S100A9	-4.04595	4.33542e-19
RUSC2	1.19793	4.34814e-19
MAP7D3	1.50202	4.42556e-19
GFAP	2.87876	4.4397e-19
EPS8L2	-1.47855	4.48645e-19
TK1	-1.37222	4.56258e-19
KCNH2	2.61587	4.65208e-19
CCL20	-3.04655	4.85966e-19
NCAPG	-1.52738	4.96792e-19
RHOB	1.56561	5.10071e-19
F11R	-1.13619	5.21409e-19
CSRP2	1.56098	5.21714e-19
C5orf53	1.06317	5.2748e-19
CLDN6	-5.49173	5.38218e-19
GLI1	1.98532	5.52529e-19
HMCN1	2.11367	5.54339e-19
RASSF7	-1.48194	5.57599e-19
REM1	1.73098	5.70776e-19
LASS3	-5.80201	6.64348e-19
C8orf73	-2.02984	6.68936e-19
PDK4	2.56494	6.99426e-19
DCX	3.54362	7.18899e-19
GRHL1	-2.41164	7.83542e-19
PAR5	2.36853	7.89428e-19
ZNF483	1.88382	8.02865e-19
PLXNA4	2.40911	8.13463e-19
PLEKHO2	1.04338	8.84753e-19
KCNK2	3.25145	9.29852e-19
FANCD2	-1.25039	9.53805e-19
ACTL8	-5.19926	9.56169e-19
MEOX1	1.85841	9.70975e-19
CDH23	2.29056	9.82425e-19
KLHL38	2.35084	1.05712e-18
CMAS	-1.30093	1.11715e-18
TNFAIP8L3	1.85212	1.14436e-18
ZNF333	1.01167	1.14475e-18
ATP11A	-1.1811	1.17079e-18
TCF7L1	1.60625	1.17915e-18
FGL2	2.08503	1.1917e-18
PGBD1	1.44488	1.26918e-18
ERCC6L	-1.38823	1.28645e-18
C1orf177	-3.4955	1.31773e-18
PTPLA	2.32655	1.31888e-18
RNF122	1.27622	1.35212e-18
GALE	-1.5055	1.37666e-18
CDH19	3.68552	1.38644e-18
BEX4	1.71661	1.46318e-18
PECAM1	1.12563	1.4703e-18
FAM19A4	5.03935	1.48471e-18
ARSB	1.03569	1.4885e-18
ARMCX2	1.63068	1.54387e-18
PCA3	3.86504	1.59565e-18
PNKD	-1.17901	1.60228e-18
TSPAN9	1.02621	1.62131e-18
KIAA0427	1.04007	1.63268e-18
S100A8	-4.28745	1.65857e-18
GRIK3	3.40368	1.67808e-18
LLGL2	-1.44389	1.80768e-18
WISP2	2.89903	1.84156e-18
PTGFRN	1.00034	1.85662e-18
MCC	1.44656	1.86242e-18
CENPI	-1.42565	1.86252e-18
LTBP4	1.33754	1.96489e-18
NCALD	1.62348	2.08054e-18
ANGPT1	1.69181	2.14877e-18
TMPRSS11D	-7.44744	2.23806e-18
C1QTNF1	1.68572	2.24943e-18
COL15A1	1.47566	2.31485e-18
ASTN1	3.69936	2.42003e-18
LRRC16A	-1.04426	2.44053e-18
FAT4	1.64197	2.48327e-18
TMEM204	1.17627	2.49493e-18
WDHD1	-1.06647	2.50912e-18
GIMAP1	1.42181	2.52092e-18
LMOD3	2.45777	2.55368e-18
EPS8L1	-2.20683	2.55757e-18
TXLNB	1.91497	2.56703e-18
FMNL3	1.04341	2.6077e-18
GLRB	2.19264	2.65825e-18
CLEC11A	1.51536	2.70228e-18
LOC100128239	2.41701	2.73501e-18
TSPAN11	1.69253	2.77515e-18
GPBAR1	1.91298	2.89972e-18
CNN3	1.10321	2.90929e-18
KCNS2	2.43454	2.98771e-18
ZNF677	1.9267	3.01443e-18
KIF4A	-1.47678	3.05472e-18
THRSP	3.58408	3.05838e-18
GGTA1	1.60392	3.22463e-18
ALDH1A2	3.25552	3.28391e-18
CSTA	-3.87073	3.31524e-18
KIAA0101	-1.54637	3.31524e-18
ARRDC1	-1.02306	3.67494e-18
EIF4E3	1.22111	3.69373e-18
UNC45B	3.57083	3.81193e-18
FCGR2B	1.80125	3.90582e-18
KCNIP4	1.83538	3.91825e-18
LHX6	1.53467	3.92599e-18
CD200	1.28014	3.99394e-18
FAM72B	-1.33678	4.02933e-18
FAM54A	-1.39748	4.15441e-18
NCAM2	2.92749	4.20406e-18
CCNF	-1.25305	4.24111e-18
SDC2	1.37767	4.25925e-18
MAGEH1	1.30605	4.26881e-18
RGS9	2.42474	4.26881e-18
GSN	1.24726	4.29523e-18
TGFBR1	1.09874	4.58282e-18
MFAP5	2.30046	4.62018e-18
LRP8	-1.77483	4.63052e-18
PLA2G4C	1.81542	4.65341e-18
TPX2	-1.4417	4.73759e-18
GAPT	2.29118	4.93152e-18
TDRD10	1.75466	4.99579e-18
GLP2R	3.20123	5.17418e-18
CC2D2A	1.57004	5.18369e-18
MYH10	1.66242	5.30368e-18
TNN	2.74285	5.31917e-18
TMTC1	2.03054	5.39709e-18
LTC4S	1.65043	5.47197e-18
RASD2	1.84203	5.48989e-18
SPG20	1.53926	5.49749e-18
KCNA6	2.84286	5.56193e-18
FOXS1	1.67389	5.56707e-18
SHCBP1	-1.27957	5.58549e-18
COL3A1	1.68514	5.62694e-18
RFC3	-1.02159	6.10484e-18
SLC17A7	2.43466	6.30043e-18
CORO2A	-1.57811	6.32853e-18
HK2	-1.77572	6.39847e-18
MYH16	-3.43036	6.443e-18
RCBTB2	1.02074	6.73967e-18
LGALS1	1.54587	6.83568e-18
EPHA2	-1.68717	7.11547e-18
PMP22	1.31872	7.11547e-18
IGFBP5	1.64414	7.14332e-18
GNAL	1.94048	7.22947e-18
ELN	1.87243	7.49243e-18
MEIS3	1.48432	7.7313e-18
VEGFB	1.01259	7.81383e-18
FLI1	1.28611	8.00722e-18
HAS3	-2.7093	8.0236e-18
USP43	-1.58622	8.0236e-18
HIST1H2BC	-1.87101	8.06077e-18
ENAH	1.30419	8.14357e-18
LDLR	-1.37854	8.28451e-18
SAMD10	-1.26657	8.43112e-18
CYSLTR1	1.73324	8.51052e-18
LDOC1	1.88715	8.5348e-18
CD36	1.99612	8.54963e-18
SNORD116-20	2.68697	8.58797e-18
KLHL5	1.24981	8.77804e-18
LTBP3	1.36084	8.99218e-18
GIMAP6	1.28685	9.08006e-18
C17orf53	-1.23481	9.18935e-18
HAS1	3.23096	9.49712e-18
NEURL1B	1.39922	9.6403e-18
TTLL7	2.43749	9.74572e-18
AOX1	2.81463	9.81615e-18
CXCL3	-2.51172	1.00516e-17
PENK	4.1871	1.08575e-17
SERPING1	1.52027	1.11715e-17
MRC2	1.40151	1.16305e-17
ACACB	1.54275	1.1799e-17
RASIP1	1.1972	1.18768e-17
GIMAP8	1.22929	1.27462e-17
MSN	1.06804	1.28313e-17
COL8A1	2.08362	1.31516e-17
TMCC2	1.38428	1.33419e-17
GRHL3	-3.40159	1.36402e-17
SLC25A10	-1.31274	1.36917e-17
BACE1	1.0124	1.48437e-17
TSPYL2	1.36405	1.53538e-17
COL8A2	1.79602	1.57008e-17
KCTD8	3.59469	1.60724e-17
PTN	1.79056	1.61857e-17
OSBPL3	-1.06066	1.62969e-17
TGFBR3	1.76252	1.63837e-17
LAMB3	-1.78601	1.67502e-17
STOM	1.21416	1.67818e-17
CACNA1G	2.54443	1.68669e-17
GSDMC	-3.73492	1.74551e-17
FGFR3	-2.38063	1.79962e-17
PPM1K	1.22614	1.80126e-17
PBX1	1.48943	1.81143e-17
NFKBIL2	-1.21932	1.81441e-17
ST8SIA1	1.62572	1.83645e-17
RANBP3L	2.90797	1.85326e-17
PRDM6	1.97188	1.89071e-17
IL1F9	-5.22526	2.0361e-17
VGLL3	1.85178	2.04623e-17
PSAT1	-1.72787	2.0674e-17
TACC3	-1.21206	2.07228e-17
RAD51AP1	-1.19961	2.26203e-17
C13orf34	-1.02798	2.28262e-17
FZD1	1.0844	2.28262e-17
POU2F2	1.65922	2.28262e-17
LPAR1	1.47794	2.40266e-17
NR2F2	1.20704	2.46115e-17
ARL10	1.55938	2.4767e-17
C5orf45	1.04973	2.5525e-17
MDGA1	1.72207	2.69499e-17
CACNA2D1	2.40591	2.74233e-17
SV2A	1.76902	2.8081e-17
NEFH	2.17272	2.83525e-17
C2orf15	-1.23437	2.86294e-17
CENPF	-1.43392	2.87162e-17
SGOL1	-1.31555	3.0075e-17
LOC440461	2.082	3.10697e-17
ITGB3	1.48928	3.28203e-17
ATP8B4	1.36331	3.28363e-17
CD79B	2.54981	3.28602e-17
FAM108C1	-1.31035	3.34929e-17
MID2	1.5507	3.43119e-17
TMPRSS11A	-9.95677	3.47395e-17
RXRG	3.21636	3.61118e-17
TAC3	3.33762	3.65768e-17
TBC1D19	1.07515	3.67228e-17
WHAMML2	1.91978	3.70993e-17
B3GNT5	-1.27533	3.78321e-17
GINS3	-1.00218	3.80558e-17
NAV3	2.06006	3.80558e-17
EVC2	1.74125	3.81929e-17
LRRC70	1.17645	3.84167e-17
MKX	2.60514	3.96866e-17
SLC1A5	-1.418	3.96866e-17
C9orf5	1.10194	3.99918e-17
GIMAP7	1.44415	4.12117e-17
MMRN1	2.12384	4.18829e-17
KIAA0408	4.56278	4.25665e-17
FAM129C	3.61627	4.47301e-17
TIMP3	1.64388	4.52329e-17
SPAG1	-1.32657	4.62235e-17
CDK1	-1.36258	5.00621e-17
ATAD2	-1.07249	5.10279e-17
FAM83C	-5.41162	5.12849e-17
CCNE2	-1.33486	5.29457e-17
S100A7	-6.50788	5.33678e-17
GPC6	1.61289	5.41313e-17
SLC25A13	-1.07353	5.49261e-17
LRRC7	3.79478	6.10827e-17
THSD1	1.1187	6.38951e-17
MCM10	-1.50603	6.77937e-17
CRCT1	-8.41161	6.94395e-17
SQLE	-1.54245	6.98159e-17
KIF24	-1.16577	7.00244e-17
HSPH1	-1.16049	7.07324e-17
IDI1	-1.02329	7.09516e-17
C20orf194	1.42148	7.10048e-17
TACC1	1.324	7.10984e-17
SNED1	1.26219	7.2201e-17
RBP5	1.91233	7.23847e-17
TCP11L1	1.01631	7.25927e-17
SYDE2	1.56216	7.29633e-17
NCAPH	-1.3921	7.3055e-17
FYN	1.02073	7.37099e-17
SLITRK4	2.62385	7.70886e-17
SPINT1	-1.52674	7.71906e-17
S1PR2	1.01516	7.76186e-17
BAMBI	-2.62622	7.77422e-17
CKAP2L	-1.31919	7.7826e-17
THSD7B	2.90008	7.84001e-17
CDCA5	-1.31655	7.88853e-17
TUBA1C	-1.08174	7.91961e-17
SLC4A11	-2.31277	8.13492e-17
CYP51A1	-1.47228	8.18426e-17
C15orf59	2.00907	8.42377e-17
HVCN1	1.53992	8.42377e-17
RRM2	-1.47756	8.42377e-17
SCGB3A1	-4.70826	8.48681e-17
MELK	-1.45242	8.73025e-17
TACR1	2.32685	8.78579e-17
GJA4	1.26003	8.93579e-17
FCER1A	2.53749	8.97873e-17
RIPK4	-1.63495	9.22875e-17
WWTR1	1.51731	9.46265e-17
CCDC36	1.76509	9.72118e-17
P2RY14	1.82356	9.72118e-17
PCOLCE	1.51175	9.95041e-17
PCDHB7	1.68131	1.04023e-16
SIM2	-1.67602	1.06495e-16
FIGF	3.07964	1.07306e-16
GALNTL2	2.11883	1.09383e-16
RPRM	2.91286	1.09741e-16
CLEC10A	2.11196	1.10675e-16
SFN	-2.2875	1.13213e-16
MST1R	-1.63996	1.14864e-16
SERPINB13	-8.75699	1.18734e-16
NUMBL	1.02311	1.1892e-16
KLHDC1	1.39539	1.21985e-16
SH3RF3	1.28036	1.27718e-16
VCL	1.2453	1.29345e-16
LUM	1.5432	1.32864e-16
BUB1	-1.4236	1.37636e-16
NCRNA00182	1.12488	1.37636e-16
C1orf54	1.20616	1.39819e-16
HJURP	-1.44293	1.40222e-16
C4orf44	1.96311	1.42082e-16
ANTXR2	1.57242	1.46421e-16
RAG1AP1	-1.15254	1.48489e-16
FCGR2C	1.60078	1.48582e-16
SGTB	1.00511	1.49156e-16
C16orf59	-1.34854	1.51139e-16
CDC45	-1.57598	1.54533e-16
ARHGAP22	1.41463	1.58234e-16
TUSC5	4.65348	1.58234e-16
IL17B	2.01419	1.58435e-16
CADM2	3.27767	1.60419e-16
CITED2	1.05772	1.61308e-16
ROM1	1.04152	1.62013e-16
CX3CR1	1.8658	1.63621e-16
ATAD5	-1.07671	1.6599e-16
KCNQ5	2.52704	1.6716e-16
PHACTR1	1.79756	1.71994e-16
ADAMTS16	2.78173	1.77071e-16
LMO7	-1.61433	1.77621e-16
GNG7	1.63673	1.80836e-16
KLF12	1.59452	1.85428e-16
PCDHB4	1.6537	1.85579e-16
MAP7	-1.26638	1.9047e-16
LOC283267	1.10067	1.91947e-16
MOXD1	1.73456	1.96954e-16
KRT19	-2.00019	2.03092e-16
RORB	2.10018	2.03955e-16
FLT3LG	1.19617	2.05738e-16
CCNE1	-2.17065	2.06187e-16
EZR	-1.14079	2.07861e-16
IQGAP3	-1.43214	2.16237e-16
MAGEE1	1.69563	2.2101e-16
LRRC45	-1.01031	2.2493e-16
LRP1B	3.05592	2.25134e-16
TMEM88	1.58517	2.27373e-16
COL9A3	-3.20784	2.40162e-16
PART1	2.74969	2.40162e-16
ARHGEF6	1.27862	2.4028e-16
RASA4	1.20932	2.40681e-16
CMA1	4.19206	2.43485e-16
TSPAN7	1.9204	2.43485e-16
SHANK1	2.1922	2.44403e-16
PHLDA2	-1.89214	2.4483e-16
C1GALT1	-1.0659	2.50242e-16
CTSO	1.07455	2.55844e-16
FAM198B	1.27933	2.68787e-16
C10orf105	1.79658	2.72094e-16
CENPO	-1.00234	2.7399e-16
DBF4	-1.07063	2.78314e-16
ASB5	4.74214	2.85858e-16
HOXA5	1.63735	2.91106e-16
C4A	2.19563	2.96536e-16
LOC100130933	-2.35591	2.97815e-16
NUDT11	2.06362	3.21449e-16
CAV1	1.8679	3.24883e-16
ITPR3	-1.21273	3.33153e-16
PAPLN	1.47812	3.37626e-16
SPINK5	-3.99854	3.43302e-16
DLX3	-4.62011	3.4843e-16
ARHGAP15	1.57287	3.50279e-16
MAL2	-1.68624	3.51361e-16
AP1S3	-1.34816	3.549e-16
NALCN	2.44601	3.57025e-16
PRKCZ	-1.12717	3.64384e-16
CPXM1	1.85894	3.72011e-16
SMAGP	-1.30423	3.75741e-16
EPHA6	3.5526	3.75938e-16
COL6A1	1.41197	4.01592e-16
SLC25A22	-1.09046	4.03557e-16
C10orf140	1.93324	4.1386e-16
CTSK	1.38255	4.1463e-16
HDGFRP3	1.53136	4.15692e-16
PDGFRB	1.21789	4.18075e-16
TTC39A	-1.83485	4.18609e-16
PKHD1L1	2.69328	4.26565e-16
TNFRSF21	-1.18779	4.42228e-16
IL17C	-3.33023	4.62232e-16
TC2N	-1.39254	4.80289e-16
TRAIP	-1.06504	4.85102e-16
GABRA5	4.3035	4.86476e-16
FLJ35390	1.27518	4.95759e-16
C9orf169	-3.48819	5.03543e-16
TECTA	1.72295	5.03543e-16
AREG	-2.26954	5.153e-16
LYL1	1.49349	5.1716e-16
PGCP	1.14551	5.44374e-16
ID1	-1.61813	5.48e-16
PTPRF	-1.10279	6.06076e-16
ERBB3	-1.20853	6.25084e-16
TTBK2	1.18151	6.29617e-16
FAM160A1	-1.6249	6.30897e-16
RERGL	3.01025	6.36492e-16
TSHZ3	1.48758	6.59971e-16
AG2	1.71892	6.70793e-16
NBEA	2.47057	6.71308e-16
LOC283663	2.11361	6.91736e-16
NPTX1	3.47586	7.18384e-16
TIMP2	1.21635	7.19672e-16
GREB1	1.89929	7.23192e-16
TCTEX1D1	1.42907	7.27166e-16
LRRN3	1.83708	7.39875e-16
SCARF2	1.56963	7.55484e-16
RECQL4	-1.38355	7.60196e-16
CFH	1.42491	7.68018e-16
EXO1	-1.36713	7.68431e-16
FBLN2	1.83377	7.73063e-16
COL6A3	1.49671	8.38413e-16
ABRA	2.52896	8.58229e-16
ADCY4	1.16926	8.72255e-16
TNNT3	3.85083	8.97484e-16
EFHD1	1.51927	9.00559e-16
ST14	-1.38989	9.12806e-16
CCNB1	-1.20094	9.27911e-16
GREM2	2.46438	9.4808e-16
BUB1B	-1.34953	9.54029e-16
MAPT	2.62221	9.83492e-16
NEK2	-1.43788	9.97316e-16
FA2H	-1.86388	1.00384e-15
CNKSR1	-1.34162	1.02526e-15
WIPF1	1.20026	1.02915e-15
RUNDC2A	1.03399	1.04084e-15
ITGBL1	2.24447	1.04691e-15
THBS1	1.65661	1.06424e-15
ATOH8	1.74797	1.06815e-15
COL25A1	2.56585	1.07387e-15
ATL1	1.10521	1.1202e-15
IL20RB	-2.88107	1.12365e-15
SRL	1.83658	1.17544e-15
FAM180A	2.05378	1.21005e-15
CAPNS2	-5.38467	1.28758e-15
AKAP12	1.94203	1.29441e-15
HMP19	3.87558	1.31565e-15
DLGAP5	-1.40188	1.39435e-15
TM6SF1	1.26619	1.47384e-15
HECTD2	1.30579	1.5048e-15
FCER2	3.50241	1.50624e-15
FAM49A	1.39353	1.51774e-15
LOC643008	-1.87229	1.65504e-15
PLCXD3	2.93101	1.6701e-15
FAM55C	1.11551	1.7009e-15
MEX3B	1.13735	1.742e-15
C13orf36	4.06483	1.7611e-15
NTNG2	1.46031	1.76187e-15
ZNF165	-1.1617	1.80675e-15
KIF4B	-1.38846	1.82191e-15
GLI2	1.57424	1.84663e-15
MLF1IP	-1.27271	1.85042e-15
LOC286367	1.64088	1.91245e-15
HMMR	-1.42927	1.94809e-15
RBM47	-1.25205	1.97497e-15
MKI67	-1.37365	1.97873e-15
LPCAT4	-1.17161	1.98509e-15
CCDC46	1.40283	1.99562e-15
APOD	2.54549	1.99876e-15
C16orf75	-1.15667	2.01961e-15
ERO1L	-1.45265	2.01963e-15
RAB3IL1	1.32478	2.0341e-15
LOC127841	-1.77416	2.06494e-15
GPT2	-1.56799	2.1462e-15
GFPT1	-1.00917	2.1546e-15
ATCAY	3.08011	2.17923e-15
CNTN1	3.40529	2.18076e-15
NOG	2.36337	2.23007e-15
ASPM	-1.43726	2.23031e-15
TMEM97	-1.22589	2.23031e-15
ASL	-1.25382	2.25702e-15
ACAT2	-1.10263	2.27257e-15
CD1C	2.17069	2.28055e-15
KIF18B	-1.45687	2.30044e-15
GFRA1	2.41569	2.30621e-15
GTSE1	-1.31865	2.32052e-15
FHL3	1.08852	2.3593e-15
STYK1	-1.90443	2.40913e-15
KIAA1274	1.57068	2.41205e-15
BAALC	1.9979	2.50922e-15
HOXA2	1.84664	2.52724e-15
EZH2	-1.15864	2.53488e-15
C9orf100	-1.1219	2.5781e-15
DPY19L2	2.24734	2.58475e-15
RASGEF1C	3.63962	2.59945e-15
KLRG1	1.51282	2.62882e-15
TYMS	-1.10797	2.63066e-15
HTRA1	1.30746	2.66547e-15
FAM72D	-1.35742	2.68507e-15
PAR-SN	2.02347	2.78677e-15
FRK	-1.47226	2.80163e-15
ANKRD5	-1.05464	2.85466e-15
FAM20C	1.22236	2.89063e-15
CGNL1	1.83846	2.91276e-15
IL3RA	1.08236	3.04441e-15
ISL1	2.04322	3.07241e-15
SLC17A9	-1.82195	3.10039e-15
ARHGEF5	-1.23344	3.10321e-15
ADAMTS3	1.43686	3.11821e-15
GRASP	1.23664	3.1601e-15
CYP19A1	2.40999	3.2036e-15
WT1	3.94704	3.20665e-15
WDR62	-1.38392	3.24025e-15
RAD51	-1.07984	3.34567e-15
GALNT3	-1.52833	3.35823e-15
LGI1	3.28231	3.48267e-15
DEPDC1	-1.36553	3.48957e-15
LCN10	2.53494	3.50118e-15
GPR183	1.42995	3.59788e-15
FANCA	-1.31567	3.65007e-15
PLEKHA7	-1.18318	3.66293e-15
PVRL4	-2.17759	3.6694e-15
FAM110B	1.63953	3.69365e-15
PLA2G4E	-3.98892	3.73213e-15
ADAM19	1.12464	3.73227e-15
HSD11B1	1.84503	3.79972e-15
LGALS7B	-4.93499	3.85549e-15
GPR56	-1.29785	3.86891e-15
DEPDC1B	-1.40878	3.90444e-15
DTX1	1.74673	3.95363e-15
BRCA2	-1.26528	3.9547e-15
PCSK1	2.90528	3.97637e-15
SLC9A3R1	-1.36741	3.98634e-15
SGOL2	-1.03534	4.03978e-15
MMP23B	1.48985	4.10896e-15
C1orf106	-1.52613	4.21757e-15
PLK1	-1.33341	4.26761e-15
FAM72A	-1.45543	4.38152e-15
PHOX2B	4.30894	4.411e-15
ATP1B1	-1.2808	4.45992e-15
ISLR	1.79939	4.45992e-15
DAPL1	-4.35832	4.47327e-15
DOCK3	2.3013	4.49138e-15
SLITRK3	3.14146	4.52352e-15
C6orf132	-1.60392	4.57629e-15
IL1RN	-2.55159	4.59129e-15
SLITRK2	3.08621	5.12749e-15
IL31RA	2.67952	5.38503e-15
ZFP28	1.66345	5.41247e-15
CXADR	-1.54153	5.42801e-15
PPL	-2.3904	5.44892e-15
ELAVL4	2.6967	5.46352e-15
SCN4A	2.36242	5.54647e-15
PTX3	2.01088	5.59629e-15
ADCYAP1	2.7636	5.87808e-15
OTX1	-1.63605	6.24651e-15
NR3C1	1.02557	6.24699e-15
FAIM3	2.0505	6.27934e-15
ZIK1	1.73615	6.42962e-15
KLHDC5	1.2053	6.45229e-15
CDR1	2.10682	6.48652e-15
PCDHGA11	1.26575	6.49672e-15
IL16	1.51518	6.58738e-15
GPR155	1.78629	6.64054e-15
KRT16	-4.73092	6.67539e-15
FGF1	1.55991	6.69412e-15
C4orf39	2.22693	6.86392e-15
DOK4	-1.09756	6.93664e-15
EMP3	1.38008	7.07955e-15
SLCO1C1	1.75717	7.23414e-15
MYOM1	2.29738	7.23535e-15
MPZL3	-1.59124	7.33415e-15
SMAD9	2.16564	7.44503e-15
HELLS	-1.18053	7.61169e-15
HRC	1.49558	7.77029e-15
CD37	1.94137	7.78828e-15
NTN3	2.66082	7.93994e-15
SPINT2	-1.31068	8.16968e-15
C1orf172	-1.35709	8.2024e-15
POC1A	-1.14638	8.21995e-15
GRIN2A	2.69534	8.28572e-15
ZNF540	1.45775	8.36504e-15
MACF1	1.013	8.41172e-15
RGS2	1.54898	8.6711e-15
PURG	1.70194	9.26853e-15
DOK5	1.60152	9.78196e-15
TMEM45B	-1.74368	9.79136e-15
TXNIP	1.31021	9.86089e-15
PGD	-1.22732	9.9616e-15
SH3PXD2B	1.08225	9.9616e-15
EFCAB4A	-1.52891	1.00946e-14
KCTD12	1.44538	1.01038e-14
OLFML2B	1.56485	1.02025e-14
SELP	1.90499	1.02149e-14
PMCH	2.43408	1.02193e-14
LRRC17	1.72587	1.08813e-14
PYGO1	1.97877	1.13225e-14
CCDC138	-1.07446	1.16312e-14
MICAL2	1.0931	1.16392e-14
C20orf132	1.30755	1.21526e-14
CACNA2D3	2.15007	1.21707e-14
FHOD3	1.83384	1.22599e-14
HDAC4	1.14981	1.23238e-14
IGFALS	-3.38678	1.27945e-14
ZNF358	1.04787	1.29056e-14
KIAA0895	-1.06914	1.29783e-14
CRISPLD1	1.78431	1.30145e-14
SLC7A3	3.49711	1.30596e-14
ITIH3	2.47254	1.32439e-14
KPNA5	1.12063	1.32917e-14
ASF1B	-1.29015	1.34868e-14
ZNF382	1.54893	1.36453e-14
CTSG	3.16883	1.40634e-14
MVD	-1.0266	1.44642e-14
ROBO1	1.23327	1.45574e-14
JAZF1	1.04096	1.51764e-14
C11orf35	-1.43976	1.58309e-14
ISL2	1.72866	1.58613e-14
KIAA1804	-1.26982	1.58877e-14
GRB7	-2.40203	1.61467e-14
FAM159A	2.33277	1.61919e-14
WNK3	1.91968	1.65114e-14
GPRIN1	-1.68548	1.66879e-14
CRB2	2.18783	1.69603e-14
LOC81691	-1.07273	1.70561e-14
ORC1L	-1.35839	1.71892e-14
EID3	1.05534	1.72779e-14
SPRR2D	-7.39587	1.73797e-14
MFI2	-2.01778	1.82122e-14
SPAG17	-3.94406	1.87546e-14
CEP55	-1.2704	1.89207e-14
CCDC102A	1.01025	1.89323e-14
SPC25	-1.24269	1.92046e-14
C14orf139	1.40361	1.92938e-14
PREX2	1.72953	1.94245e-14
CHTF18	-1.03887	1.94667e-14
COL11A2	-2.85594	1.94667e-14
PEAR1	1.15006	1.94667e-14
ICA1L	1.4515	1.97749e-14
LOC284440	1.17568	2.02244e-14
TROAP	-1.37682	2.10527e-14
MCM7	-1.02203	2.13608e-14
WLS	1.17249	2.15554e-14
C1orf170	-1.83356	2.16333e-14
PKP3	-1.57913	2.17129e-14
PAMR1	1.43265	2.1836e-14
AIM1L	-2.29306	2.20015e-14
SGCG	2.92768	2.23538e-14
KRT14	-5.77405	2.26338e-14
SGCE	1.53212	2.2945e-14
CMAH	1.41661	2.30958e-14
IL6ST	1.16532	2.31965e-14
FAM135A	-1.15536	2.47964e-14
ERBB2	-2.2834	2.48996e-14
SLC35F1	2.17056	2.48996e-14
TSPAN13	-1.3011	2.56794e-14
PTPRH	-1.91085	2.64124e-14
TRIM40	-2.9163	2.7136e-14
MAP3K9	-1.35305	2.8139e-14
FGFBP1	-3.6438	2.81393e-14
IGFN1	3.75885	2.92889e-14
FNDC1	2.19731	2.9703e-14
CENPA	-1.36888	3.11633e-14
TCEAL3	1.21148	3.12867e-14
HN1	-1.21013	3.16409e-14
NDC80	-1.13831	3.18468e-14
MSX2	-1.88454	3.29308e-14
KY	2.38618	3.30345e-14
IGSF11	2.55354	3.42176e-14
F13A1	2.16855	3.45037e-14
S100B	1.8169	3.45177e-14
FGF5	3.0496	3.4659e-14
CRHBP	1.93335	3.50211e-14
TP63	-3.55337	3.53841e-14
FOXM1	-1.34384	3.55609e-14
SYPL2	1.95089	3.55663e-14
ASB16	1.43908	3.60642e-14
GAB3	1.16382	3.77285e-14
VPREB3	2.88428	3.77948e-14
AK7	-1.57693	3.87748e-14
DYNC1I1	2.296	4.01221e-14
TSPAN4	1.03705	4.09542e-14
GINS1	-1.13458	4.12894e-14
ZCWPW2	1.55132	4.19025e-14
SATB1	1.31885	4.22602e-14
ZNF568	1.47332	4.23747e-14
GPR17	1.99866	4.25329e-14
MAMDC4	-1.53818	4.26096e-14
CBFA2T3	1.8511	4.31425e-14
ITGA2	-1.3713	4.33403e-14
VIT	2.58655	4.58603e-14
AVPR1A	1.78219	4.61224e-14
CORO2B	1.88794	4.75081e-14
ESPL1	-1.62378	4.82337e-14
MCM4	-1.01451	4.85163e-14
MAL	-3.68825	4.98487e-14
GPR98	-3.05501	5.00107e-14
C6orf174	1.86077	5.08806e-14
GAS6	1.16009	5.23898e-14
POMC	1.81204	5.50351e-14
SNORD116-28	2.03353	5.55981e-14
PCDHGC3	1.10365	5.57248e-14
JUP	-1.89519	5.65049e-14
MAPK4	3.26561	5.65195e-14
CPZ	1.59981	5.73742e-14
FZD7	1.33811	5.84377e-14
SAA2	-3.20268	5.84377e-14
FCRLA	2.82784	5.8466e-14
C4orf21	-1.04337	5.89593e-14
FERMT1	-1.49071	5.95651e-14
OIP5	-1.18966	5.97462e-14
CENPK	-1.23947	6.02203e-14
LZTS1	1.37012	6.08777e-14
ZNF71	1.31929	6.09553e-14
RDM1	-1.82028	6.34717e-14
ALPK2	1.96157	6.38119e-14
HMGB3	-1.09203	6.39161e-14
BIRC5	-1.42245	6.48363e-14
PLEKHN1	-2.09832	6.48363e-14
ULK2	1.18506	6.53819e-14
THSD7A	1.49037	6.54134e-14
ZNF660	1.62876	6.57409e-14
C22orf23	1.31781	6.57946e-14
ADAM23	1.99252	6.60912e-14
CNR2	2.99968	6.7819e-14
MTUS2	2.65593	6.7819e-14
ZNF167	1.36774	6.8176e-14
RFPL1S	1.92181	6.88651e-14
TRIM10	-1.87775	7.02458e-14
SLC45A4	-1.0173	7.24687e-14
TMEM14E	1.84387	7.48294e-14
RSPH1	-1.44115	7.72117e-14
NRN1	1.92439	7.72132e-14
ANXA4	-1.18285	7.8612e-14
LAD1	-1.54627	7.99021e-14
TUBG2	1.00557	8.2901e-14
ZFP2	1.30711	8.87231e-14
CCL19	2.82996	8.87979e-14
GRIA1	2.67977	8.99344e-14
TEAD1	1.1697	9.05051e-14
CEACAM7	-3.33996	9.36476e-14
SPINK7	-6.58461	9.44941e-14
LOC283070	1.40127	9.45209e-14
TSC22D3	1.2577	9.90749e-14
TMEM108	1.50703	1.01121e-13
TAL1	1.24725	1.02537e-13
DRP2	2.1722	1.03224e-13
UHRF1	-1.30482	1.03339e-13
PCDHGA9	1.427	1.04055e-13
LY6G6C	-3.4266	1.04074e-13
SNAP91	3.11671	1.04392e-13
WIF1	-5.11598	1.05067e-13
ECE2	-1.06999	1.05293e-13
SLC29A2	-1.17043	1.07579e-13
ADAP1	-1.17803	1.09468e-13
RCSD1	1.31515	1.11418e-13
C12orf48	-1.0583	1.17886e-13
BIRC7	-2.91059	1.19584e-13
CYP27B1	-1.55103	1.20378e-13
MYO5C	-1.07977	1.2429e-13
GPRC5C	-1.49937	1.24874e-13
HIST1H2BK	-1.5652	1.26573e-13
SHROOM3	-1.21769	1.28548e-13
CLDN12	-1.01817	1.32056e-13
RASGRF2	1.22462	1.3283e-13
UTRN	1.01137	1.34335e-13
EBP	-1.06407	1.3535e-13
PRR24	1.04081	1.55358e-13
FLJ44635	1.50416	1.56636e-13
LOC344595	1.21869	1.56636e-13
TBXA2R	1.07769	1.70253e-13
PLS1	-1.5381	1.70443e-13
EFNA1	-1.08094	1.71147e-13
KRT81	-2.32487	1.73015e-13
IRF6	-1.37047	1.73393e-13
MARVELD2	-1.12812	1.73485e-13
HLX	1.037	1.73706e-13
POLE2	-1.10478	1.78747e-13
MAGEL2	2.11659	1.82594e-13
MARCH4	-2.27626	1.84924e-13
BCL6B	1.04546	1.86398e-13
PDLIM4	1.45601	1.88071e-13
ZNF727	2.36632	1.89149e-13
DGKG	1.93531	1.89703e-13
KCNQ4	2.13768	1.92686e-13
CGN	-1.52081	1.92845e-13
GIMAP4	1.1576	1.95085e-13
C4orf19	-1.6704	1.96906e-13
TCL1A	3.74684	1.99958e-13
TRIB3	-1.70248	2.04055e-13
HFM1	3.0287	2.19601e-13
LRG1	-1.70385	2.19914e-13
HMGA2	-2.46683	2.19976e-13
LARP6	1.52601	2.26613e-13
SPARC	1.20799	2.3448e-13
MREG	-1.22449	2.36187e-13
GNG2	1.16717	2.38847e-13
C1orf116	-1.68502	2.45985e-13
B3GNT3	-1.50614	2.47341e-13
CLIP4	1.44879	2.54079e-13
MAPK13	-1.15067	2.54238e-13
FAM83H	-1.38889	2.56141e-13
LAMB2	1.00355	2.57035e-13
SACS	1.33148	2.63847e-13
WSCD1	1.68629	2.63847e-13
DAZL	2.17033	2.67387e-13
FGA	-4.16336	2.71375e-13
FKBP5	1.31384	2.71826e-13
CHIA	-8.46016	2.74041e-13
GABARAPL1	1.0485	2.78297e-13
LOC646627	5.05007	2.89378e-13
NCCRP1	-3.73063	2.93749e-13
C10orf128	1.51302	3.0123e-13
FOXF2	1.60184	3.01874e-13
CLCN2	-1.33102	3.07959e-13
C12orf36	-2.29305	3.4081e-13
MND1	-1.1523	3.46519e-13
BGN	1.34012	3.54225e-13
CMTM8	-1.09553	3.54711e-13
RAD54B	-1.01723	3.56097e-13
EID2B	1.12336	3.65617e-13
STX2	1.08447	3.76893e-13
ATP2A1	-1.75671	3.86016e-13
MFSD2A	-1.60815	3.91803e-13
SCNN1B	-3.02417	3.99084e-13
C9orf163	-1.15923	4.01933e-13
CHSY3	1.07587	4.03046e-13
SP6	-1.97506	4.0942e-13
CDT1	-1.32384	4.27007e-13
DKK3	1.08429	4.29409e-13
TNFAIP8L1	1.07378	4.34583e-13
RARRES2	1.33528	4.44715e-13
DSG1	-4.42095	4.47096e-13
GPT	-2.48339	4.47429e-13
TCEAL2	3.13599	4.54601e-13
UBE2QL1	2.01073	4.54601e-13
KIAA1755	1.34956	4.60349e-13
CLEC4G	2.45021	4.60468e-13
PRSS8	-1.64788	4.61486e-13
TOX	1.89672	4.6725e-13
ITGB4	-1.33588	4.6788e-13
SLC25A12	1.0076	4.75125e-13
GRID1	1.95933	4.78715e-13
ABCB5	2.82365	4.88384e-13
TMEM74	2.0523	5.01231e-13
GINS2	-1.30029	5.04035e-13
GPR88	1.91319	5.12598e-13
DPCR1	-3.67253	5.22494e-13
SEMA4G	-1.45643	5.4313e-13
PAX9	-2.94016	5.44602e-13
TRIL	1.32613	5.48656e-13
OCLN	-1.32385	5.49735e-13
CHRNB4	2.31397	5.60758e-13
C9orf130	1.13654	5.75155e-13
FAM65B	1.79836	5.91755e-13
MMP16	1.69458	6.18212e-13
MAF	1.12619	6.24344e-13
RAB6B	1.42344	6.29998e-13
NLGN1	2.43251	6.43744e-13
TNFRSF13C	2.53401	6.43921e-13
LOX	1.30254	6.59032e-13
C2orf84	2.55673	6.77425e-13
COL16A1	1.33544	6.78241e-13
SLC26A6	-1.08991	6.96084e-13
MED24	-1.16327	6.97735e-13
ENDOU	-3.86968	7.00398e-13
C3orf52	-1.35614	7.02505e-13
PLEKHA6	-1.06326	7.17526e-13
PTPN3	-1.17202	7.25307e-13
CASC5	-1.29662	7.43216e-13
C17orf51	1.0272	7.44774e-13
PRR7	-1.26447	7.46304e-13
MXD1	-1.35535	7.65396e-13
CCL21	2.35329	7.65445e-13
PELI3	1.0158	7.65445e-13
PKMYT1	-1.45443	7.65445e-13
HTR2B	1.96228	7.74484e-13
FAM83A	-3.3934	7.77297e-13
FAM83G	-1.12111	7.98817e-13
HGF	1.57514	7.98817e-13
C14orf64	1.74083	8.01525e-13
ELOVL6	-1.29607	8.07088e-13
STRA13	-1.03055	8.19285e-13
CSTB	-1.86729	8.36273e-13
C21orf82	1.35006	8.41429e-13
ARHGEF19	-1.38119	8.43463e-13
PRR11	-1.06581	8.50227e-13
ODZ3	2.19486	8.55127e-13
FAM18A	1.03972	9.00106e-13
PRSS22	-1.94641	9.00106e-13
LRRC10B	2.09073	9.06342e-13
LCN12	-2.23017	9.74988e-13
CAMK1	1.04271	1.01459e-12
MYO5B	-1.24601	1.03324e-12
ABCD2	1.69759	1.06542e-12
WWC1	-1.21328	1.08286e-12
ZSCAN23	2.01963	1.0912e-12
HCN3	-1.01996	1.09285e-12
NAALAD2	1.63186	1.11224e-12
MXRA8	1.47132	1.11663e-12
TMEM90B	1.6546	1.14992e-12
FAM26E	1.29925	1.1547e-12
C15orf51	1.89187	1.18775e-12
C19orf57	-1.59491	1.19304e-12
C11orf9	-1.54999	1.21873e-12
CDKL2	2.15182	1.21873e-12
FOXQ1	-1.74052	1.22727e-12
BLK	2.90926	1.25092e-12
CXCR5	2.6884	1.26442e-12
BBOX1	-3.11131	1.26675e-12
PLLP	-1.52746	1.29402e-12
TTK	-1.36111	1.30176e-12
LY86	1.55454	1.33687e-12
SLURP1	-7.74941	1.35089e-12
KIAA0495	1.31795	1.35212e-12
OTUD7A	1.43017	1.37373e-12
SOX9	-1.25733	1.37849e-12
PRX	1.02948	1.41324e-12
GAD1	-2.64617	1.41654e-12
HIGD1B	1.22418	1.42309e-12
ALOXE3	-2.69224	1.43635e-12
PRND	2.28918	1.48777e-12
AXIN2	-2.02584	1.49397e-12
HIP1R	-1.12309	1.52867e-12
GPR34	1.33047	1.54704e-12
HIPK4	1.76282	1.55424e-12
PSRC1	-1.03944	1.57255e-12
MAGEA4	-6.80806	1.57861e-12
FAM82A1	1.16689	1.58786e-12
CLEC2B	1.12181	1.60503e-12
LOC375190	1.36019	1.63477e-12
PVRL2	-1.006	1.71055e-12
NT5DC3	1.39384	1.76877e-12
AEBP1	1.39374	1.78011e-12
LOC650368	1.66307	1.85181e-12
ALDH3B2	-3.24788	1.86551e-12
PLCH1	-1.43411	1.86678e-12
FGB	-4.50853	1.8909e-12
PPP1R16A	-1.01179	1.8909e-12
NUF2	-1.2103	1.90633e-12
MPZ	2.02355	1.93059e-12
E2F8	-1.33964	1.95502e-12
ARRDC5	1.77585	2.05788e-12
C12orf53	1.79311	2.07164e-12
LOC100133612	-1.59079	2.0744e-12
C18orf26	-7.4013	2.13443e-12
ANKRD56	-1.57927	2.13591e-12
HAPLN1	-2.34253	2.14278e-12
KIFC1	-1.19403	2.16285e-12
STAC	2.27475	2.19847e-12
HIST1H3H	-1.60691	2.20301e-12
C9orf140	-1.38608	2.20529e-12
RYR2	2.46408	2.32927e-12
DSP	-1.57806	2.3552e-12
TUBB4	2.48887	2.36434e-12
IGF2BP2	-1.35817	2.45445e-12
FGD1	1.16884	2.45987e-12
PRDM8	1.62096	2.52509e-12
DSG3	-4.04251	2.59431e-12
SRD5A3	-1.10859	2.60511e-12
FAM162B	1.27256	2.68609e-12
RHPN2	-1.43902	2.69326e-12
CDCA2	-1.28962	2.71077e-12
DTX2	-1.04893	2.73949e-12
SAMD11	1.53066	2.74687e-12
MPPED2	1.65861	2.77681e-12
ARHGAP8	-1.26409	2.81304e-12
ANKDD1A	1.03584	2.84934e-12
MUC1	-1.89123	2.84934e-12
TMEM30B	-1.22683	2.88699e-12
RGS7BP	1.56363	2.93042e-12
MYBL2	-1.47804	2.98129e-12
TMEM79	-1.59434	3.06048e-12
LRRC33	1.12726	3.10913e-12
CH25H	1.56647	3.18045e-12
ZNF583	1.27492	3.18198e-12
C11orf82	-1.14602	3.20609e-12
COL4A4	2.04208	3.24858e-12
GSG2	-1.1774	3.29343e-12
KCNIP2	1.45311	3.33079e-12
SCNN1G	-3.50815	3.46474e-12
RNASE6	1.3278	3.491e-12
NUSAP1	-1.05839	3.59226e-12
FER1L4	-2.20917	3.73704e-12
ANKRD55	1.84713	3.7884e-12
CBLN4	2.75314	3.81108e-12
FOXN1	-3.49877	3.8185e-12
NOV	1.71974	3.8185e-12
CCND1	-1.15122	3.85918e-12
RNF217	1.30853	3.87451e-12
TNNI1	-1.41563	3.90131e-12
CEACAM1	-1.65674	3.90194e-12
LYPD2	-4.57316	3.91494e-12
LOC92249	1.14954	3.93127e-12
FCRL1	3.2225	3.97501e-12
GPR110	-2.88595	4.07349e-12
FN1	1.66803	4.16867e-12
SDCBP2	-1.61645	4.22571e-12
ARHGEF35	-1.12729	4.25143e-12
ELMO1	1.16209	4.2778e-12
NID1	1.02829	4.3167e-12
PCDHA3	2.22346	4.36448e-12
CCDC81	1.40837	4.37156e-12
CDC20	-1.32426	4.37494e-12
SEMA6B	1.07276	4.43613e-12
LOC100132354	-3.35163	4.53354e-12
SHC4	1.66247	4.56988e-12
CCNO	-1.57516	4.58638e-12
CCNB2	-1.1536	4.68131e-12
MPZL2	-1.35346	4.72348e-12
TTC22	-1.54464	4.73536e-12
KCNAB1	1.08419	4.80002e-12
DPYSL4	1.96615	4.84523e-12
IGSF9	-1.71679	4.89337e-12
ARHGAP11B	-1.18613	4.91615e-12
LRIG1	1.09903	4.97556e-12
BSPRY	-1.22999	4.977e-12
SLC37A1	-1.12357	4.98498e-12
DLK1	5.17152	5.08769e-12
RSPO2	2.62075	5.19577e-12
CLEC17A	3.22801	5.28149e-12
MMP2	1.34262	5.31614e-12
GIMAP5	1.17658	5.38573e-12
[truncated: 2,134 more rows]

## Sheet: Claudinlow_MSS;T53-
Gene	log2FoldChange	padj
ZCCHC24	2.75195	2.43463e-74
DNAJB5	3.43454	4.90388e-74
KANK2	2.57773	4.90388e-74
CSRP1	2.93915	1.46627e-73
DIXDC1	2.86182	3.55187e-72
COL14A1	3.38324	2.86308e-71
SPARCL1	3.30454	3.83578e-71
BOC	3.45902	4.01557e-71
FHL1	3.90596	9.70931e-71
TNS1	3.34902	3.15843e-68
MYLK	3.99981	9.13115e-68
PYGM	4.28848	1.24693e-66
PPP1R12B	3.76028	4.72995e-66
PALLD	2.8202	1.25269e-65
DACT3	3.4006	1.38805e-64
BNC2	3.20536	1.55828e-64
FBXL7	2.36757	2.05064e-64
MRVI1	3.02304	2.05064e-64
MRGPRF	3.65927	2.10814e-64
GLI3	2.88542	2.58082e-64
FLNA	3.43238	1.01634e-63
LOC401093	3.74113	5.20938e-63
MSRB3	3.26345	7.34326e-63
PRICKLE2	3.06084	8.61467e-63
ASAM	3.336	1.32704e-62
RBMS3	2.87869	2.11635e-62
MYL9	3.68432	4.76399e-62
NHSL2	3.08575	6.44323e-62
CFL2	3.00115	1.34125e-61
ACTA2	3.18189	1.74252e-61
AOC3	3.275	2.74797e-61
TCEAL7	2.91718	2.79554e-61
C7orf58	3.40835	2.94455e-61
CLIP3	2.88552	7.35767e-61
RAB23	2.63229	7.7695e-61
TAGLN	3.61093	2.5523e-60
JAM2	2.73536	2.56834e-60
LIMS2	3.13004	7.48814e-60
C10orf72	2.60587	7.71568e-60
CCDC69	2.65498	8.53525e-60
TENC1	1.97299	9.66901e-60
FERMT2	2.81769	1.58326e-59
MAP3K3	1.33911	1.58326e-59
LHFP	2.14969	3.11737e-59
POPDC2	3.94831	4.26701e-59
FILIP1	3.33998	4.88146e-59
KCTD10	1.271	6.14947e-59
LAYN	2.70285	6.2083e-59
PDLIM3	3.25766	1.33373e-58
KCNMB1	3.70005	1.69641e-58
CNN1	4.88892	2.10866e-58
LOC339524	2.76349	3.06225e-58
LDB3	4.58348	3.27426e-58
SRPX	3.04568	5.42353e-58
RECK	2.21354	1.82588e-57
STON1	3.1938	2.10625e-57
DDR2	3.04406	2.15531e-57
TUBA1A	2.29978	2.23671e-57
ATP2B4	2.59063	1.92064e-56
ATP8B2	2.13041	2.72779e-56
PGR	3.31059	3.34133e-56
CNRIP1	1.9731	3.46463e-56
SVEP1	2.95093	4.2293e-56
PARVA	1.76191	4.87407e-56
GYPC	2.26927	4.95284e-56
PGM5	4.16981	5.8299e-56
MAP1A	2.73239	6.99084e-56
MYOCD	3.9744	6.99084e-56
ASB2	3.55517	7.21455e-56
SYNPO2	4.62969	8.19118e-56
DCN	2.56495	1.74847e-55
FLNC	4.56015	1.79086e-55
ZBTB4	1.51154	1.81788e-55
FYCO1	1.84845	3.36723e-55
FBXL22	2.95026	3.5749e-55
LMOD1	4.05759	4.29318e-55
HSPB6	4.6602	5.80934e-55
NEGR1	3.27689	5.80934e-55
TGFB3	2.47999	5.80934e-55
SORBS1	3.46759	5.82447e-55
BHMT2	3.25859	5.83633e-55
PDE1A	2.52661	1.24114e-54
LGI4	2.67323	1.51605e-54
FILIP1L	2.11281	1.88052e-54
FAM13C	2.49131	2.15523e-54
RYR3	3.92771	2.15523e-54
PTRF	2.38451	2.67912e-54
CBX7	2.11181	2.79308e-54
CLIC4	2.04569	2.87453e-54
FAM129A	3.10662	5.08763e-54
PDE7B	2.94309	5.17002e-54
RFC3	-1.67684	5.95163e-54
MFAP4	2.94215	7.60784e-54
MAP3K12	1.77124	1.04904e-53
SLIT3	2.8744	1.12606e-53
MPDZ	2.72207	1.43916e-53
HSPB2	2.63235	1.46613e-53
A2M	2.01786	2.17043e-53
ACTG2	4.98764	2.25497e-53
SMTN	2.81027	2.73134e-53
ITGA7	3.05923	3.9868e-53
EME1	-1.97679	5.98139e-53
IGF1	3.58711	6.11305e-53
CALD1	3.04099	6.27991e-53
JAM3	2.27175	6.69654e-53
TPM1	2.55166	7.22448e-53
SGCD	2.92529	8.16729e-53
SFRP1	4.25129	8.40718e-53
NDN	2.33459	1.05376e-52
RHOJ	2.22677	1.05376e-52
ZEB1	2.50663	2.59182e-52
HSPB8	3.5423	2.89669e-52
C1R	2.18014	3.50827e-52
CASQ2	4.80823	6.04557e-52
ANGPTL1	4.22709	6.41181e-52
ZEB2	1.95697	8.57026e-52
SSC5D	3.15694	9.92019e-52
PODN	2.83177	1.18049e-51
PABPC4L	2.44057	1.56323e-51
ARHGAP20	2.7193	1.99711e-51
KLHL4	3.60762	2.6992e-51
MGP	3.11591	2.6992e-51
ZNF521	2.03806	2.75945e-51
PRKG1	2.54856	3.29297e-51
CDC42EP3	2.16897	3.5838e-51
SYNE1	2.55703	4.04326e-51
TPM2	3.29819	4.22896e-51
DPYSL3	2.95164	4.26455e-51
NAP1L3	2.76508	4.45907e-51
JPH2	3.89596	5.08989e-51
PKNOX2	2.77732	5.12755e-51
SDPR	2.79335	7.16541e-51
ANGPTL7	4.12277	9.79512e-51
TLL1	2.87626	1.10881e-50
C10orf26	1.0329	1.13404e-50
EML1	2.58445	1.41899e-50
RGMA	3.70628	1.6728e-50
DMPK	2.59121	2.0142e-50
TGFB1I1	2.53255	2.20062e-50
DSN1	-1.34282	3.12049e-50
PHLDB1	1.65238	3.85902e-50
RNF150	3.41624	4.78625e-50
PBX3	2.0893	4.82561e-50
PDE2A	2.47133	4.83665e-50
SLC2A4	3.66726	7.31086e-50
GPRASP1	2.74129	7.97023e-50
GPR124	1.86605	9.44213e-50
ABCC9	3.16182	1.56565e-49
LOC728264	3.73714	2.35947e-49
POU6F1	2.03243	2.63309e-49
ILK	1.56025	2.75351e-49
SVIL	2.7343	3.2521e-49
CNTNAP1	2.41483	4.10216e-49
PDZD4	3.31496	4.32438e-49
OGN	4.43757	6.69061e-49
TRIP13	-2.14597	7.74892e-49
NEXN	3.23005	9.4141e-49
MAP1B	2.7455	1.03042e-48
FOXF1	2.49036	1.44202e-48
CKS1B	-1.56513	1.6097e-48
SYNM	4.67453	1.83277e-48
ERG	1.72579	1.9373e-48
C14orf132	2.71481	2.39107e-48
IL1R1	1.75748	2.53529e-48
LIX1L	1.90625	2.53529e-48
INMT	2.91343	2.9226e-48
CPXM2	3.38929	3.45648e-48
FAM136A	-1.04353	4.63316e-48
SCN4B	2.56034	4.91316e-48
ST6GALNAC6	1.59624	5.15311e-48
ZFPM2	2.82942	6.31786e-48
TNC	3.2568	6.46184e-48
GEFT	2.74337	1.22989e-47
TLN1	1.75632	1.6186e-47
LAMA2	2.64987	1.69108e-47
PSD	4.11645	1.84342e-47
RFC4	-1.26249	1.91226e-47
AKT3	2.30309	2.07906e-47
CRYAB	3.18061	2.13903e-47
PABPC5	2.45248	2.32497e-47
TCF21	2.21015	2.75897e-47
RBPMS2	3.42108	2.76588e-47
RBM9	1.29187	2.98035e-47
ITPR1	2.06487	4.31502e-47
TMEM47	2.31521	5.3947e-47
ANK2	3.22526	7.91976e-47
MYH11	4.69402	7.91976e-47
S1PR1	1.86119	8.96292e-47
SLC9A9	2.26636	9.03038e-47
ITPKB	2.31998	9.07476e-47
ZNF25	1.70844	9.13229e-47
LTBP1	2.2697	9.19807e-47
PRKD1	2.36575	1.05407e-46
LOC399959	3.17406	1.16314e-46
CCDC80	3.01344	1.2578e-46
FSTL1	2.05495	1.72258e-46
CELF2	2.45014	1.96087e-46
IGFBP4	2.25979	2.13517e-46
ITGA5	2.24251	2.95812e-46
RSPO1	3.72962	2.95812e-46
PRELP	3.44568	3.00423e-46
C5orf4	2.66501	3.36984e-46
PJA2	1.38831	4.09275e-46
KCNMA1	3.95865	4.42843e-46
DCLK2	2.81384	5.52658e-46
LRRN4CL	2.54636	8.35208e-46
ORC6L	-1.96756	8.35208e-46
RCAN2	2.56095	8.69799e-46
E2F1	-1.79678	1.19619e-45
TTC28	1.95079	1.38121e-45
EPM2A	2.02856	1.39091e-45
HSPB7	4.23467	1.47592e-45
KIAA1644	3.57302	1.51011e-45
C1QTNF2	2.40895	2.07411e-45
C9orf100	-1.83219	2.75082e-45
ITIH5	2.6672	2.96846e-45
DAAM2	2.59322	4.95416e-45
GHR	2.76571	4.97721e-45
PLN	3.93276	5.31377e-45
EPHA3	2.99349	7.10254e-45
MAPK10	2.75909	7.86323e-45
TWIST2	2.786	7.9742e-45
PRICKLE1	2.36794	9.54637e-45
ZNF454	2.49795	1.02465e-44
KCNA5	3.24926	1.05407e-44
TSHZ3	2.36353	1.18253e-44
MACF1	1.67204	1.3969e-44
GAS7	2.2056	1.78093e-44
ITGA9	2.66514	1.81393e-44
LRCH2	2.49903	2.36813e-44
AKAP6	3.34759	2.65092e-44
NACC2	1.89936	2.68057e-44
GSTM5	2.88667	2.87187e-44
GGCT	-1.29488	4.32958e-44
PCDHGA12	2.60452	4.58044e-44
CXorf36	1.6779	4.98664e-44
AMPH	2.52107	5.77291e-44
FAT4	2.39409	6.98753e-44
FXYD1	3.17105	7.04458e-44
PRC1	-1.64137	8.25575e-44
HTR2A	3.0695	8.60653e-44
PLEKHO1	2.11473	9.21305e-44
MMRN2	1.66684	9.23663e-44
ARHGAP31	1.68274	9.3958e-44
RAE1	-1.20603	1.05827e-43
EMILIN1	2.27325	1.07759e-43
FGF2	2.92006	1.19516e-43
C1orf135	-1.76757	1.2013e-43
TNXB	3.16299	1.24445e-43
NLGN3	2.31836	1.27123e-43
ZBTB47	1.74333	1.28643e-43
FAM72B	-1.95376	1.41518e-43
NOTUM	-5.94578	1.79658e-43
ESR1	2.54424	1.90122e-43
NFATC4	2.00877	2.22503e-43
HEG1	1.73116	2.66185e-43
DENND5A	1.70201	2.6796e-43
SLMAP	1.89189	3.04134e-43
NECAB1	3.20248	3.76258e-43
UBE2T	-1.83693	3.81332e-43
ATP1A2	4.52219	4.24099e-43
RGMB	1.99537	4.26858e-43
SH3BP5	1.46601	4.53323e-43
ADAM33	3.33132	4.91736e-43
GUCY1A3	2.63308	5.24491e-43
AKAP2	1.91848	6.29591e-43
BVES	3.02648	6.30185e-43
DKC1	-1.14624	6.40856e-43
PLXDC2	2.08447	6.40856e-43
C1orf183	2.10549	6.89067e-43
SGOL1	-1.95734	7.58079e-43
SYT11	2.12735	9.03449e-43
ECM2	1.99253	1.06093e-42
NPR1	2.29335	1.30869e-42
OLFML1	1.90579	1.47993e-42
SLC8A1	2.36133	1.55269e-42
SYDE1	1.87369	2.28357e-42
LOC728392	2.06677	2.69052e-42
TCF4	1.58191	2.80385e-42
GUCY1B3	2.25233	3.06971e-42
ITGB3	2.2024	3.16834e-42
DNAJC18	1.66759	3.53237e-42
PKD2	1.89822	4.4379e-42
FGF10	4.02271	6.00573e-42
KLF9	1.98943	6.32584e-42
CRISPLD2	2.14313	6.53709e-42
CFH	2.19486	6.64417e-42
AURKA	-2.05348	8.02775e-42
FGF7	2.75154	8.43099e-42
COX7A1	2.19438	1.04088e-41
TMEM100	3.41243	1.13208e-41
SAMD4A	2.22878	1.22511e-41
FBLN5	2.10802	1.26077e-41
EVC	2.23162	1.26193e-41
C15orf23	-1.36899	1.73703e-41
KCNE4	2.41772	1.73703e-41
TMEM35	3.77756	1.94123e-41
FNBP1	2.194	2.07001e-41
ABI3BP	3.3582	2.09028e-41
C1S	1.98765	2.22608e-41
FAM13B	1.3587	2.48747e-41
SCN7A	4.50497	3.0873e-41
DLC1	1.95265	3.08797e-41
FAM54A	-1.98609	3.08797e-41
FANCI	-1.6108	3.51953e-41
PAGE1	-20.2617	3.71737e-41
TPX2	-2.04949	3.86984e-41
C1orf70	2.88692	3.92307e-41
TACR2	4.46299	4.05175e-41
QKI	1.49556	4.35075e-41
HSPD1	-1.31564	4.47287e-41
PIP5K1C	1.34435	4.65232e-41
ENTPD1	1.23867	4.81987e-41
PLK4	-1.59215	6.97069e-41
EHD2	2.01349	8.35516e-41
GINS1	-1.83577	8.68636e-41
DCHS1	1.82237	9.80421e-41
FOXN3	1.2336	9.96734e-41
CASQ1	4.05656	1.17885e-40
CNKSR2	4.56882	1.22097e-40
SHE	1.84151	1.43517e-40
COL6A2	2.08216	1.5814e-40
CYYR1	1.51425	1.65964e-40
ADAMTS1	2.26023	2.1614e-40
MEOX2	3.32652	2.36075e-40
CDC6	-2.80319	2.39824e-40
MRAS	1.91058	2.39824e-40
NFASC	2.97684	2.41785e-40
SKA3	-2.04899	2.91817e-40
LAMA4	1.85177	3.09987e-40
CTSO	1.5944	3.30736e-40
MEF2A	1.27626	3.40838e-40
LPP	2.13567	3.56752e-40
IL6ST	1.85269	3.64154e-40
HSPE1	-1.45344	3.76647e-40
TRAIP	-1.59315	4.08501e-40
TOP1	-1.01671	4.26928e-40
ANGPTL2	2.23848	4.52399e-40
NBLA00301	4.81748	4.60146e-40
PLIN4	4.14436	6.30771e-40
FAM124A	2.5718	6.77582e-40
ZNF135	2.27925	6.81195e-40
DMGDH	2.87651	7.27513e-40
ZWILCH	-1.16378	7.27513e-40
UBE2C	-2.40865	7.83556e-40
ANKS1B	3.22808	8.11334e-40
FBN1	2.23393	8.89242e-40
RACGAP1	-1.31679	9.14268e-40
AR	3.09799	9.4893e-40
TNFSF12	1.78638	9.72392e-40
C13orf34	-1.46249	1.40184e-39
GNAO1	3.28376	1.43704e-39
RECQL4	-2.06814	1.43914e-39
DCLK1	3.01448	1.73443e-39
SETBP1	2.35888	1.84374e-39
SCN2B	3.34461	2.21468e-39
GPR162	1.79716	2.68166e-39
ATXN1	1.27046	2.71704e-39
KPNA2	-1.38452	2.78895e-39
GPM6A	4.06146	3.14262e-39
NPR2	1.67893	3.21955e-39
NCS1	2.56763	3.70071e-39
PDZRN4	4.27891	4.1276e-39
MAD2L1	-1.72184	4.22657e-39
DGKI	2.69544	4.48442e-39
RERG	2.87268	4.7832e-39
MXRA7	2.09044	5.63051e-39
CCNE1	-3.15653	6.44507e-39
ADAMTSL1	2.30418	6.46075e-39
TTLL11	1.45844	7.6036e-39
SYNPO	1.75964	7.72043e-39
CHRNA3	4.10416	8.13371e-39
SPAG5	-1.80581	9.35356e-39
SERPINF1	2.14283	9.94393e-39
CACNA1H	2.82832	1.05702e-38
HIC1	1.89713	1.17431e-38
DPT	3.35287	1.27532e-38
IGFBP7	1.74975	1.40314e-38
PTN	2.50191	1.51913e-38
VIM	1.5926	1.59844e-38
GGT5	1.94549	1.87344e-38
BCHE	3.87537	2.40087e-38
ACTN1	1.86443	2.41379e-38
MCAM	1.99195	2.44914e-38
PRSS23	1.98031	2.53966e-38
PLAC9	2.49368	2.58732e-38
ZFHX4	2.91118	2.73089e-38
MAP4	1.05085	2.98257e-38
MAB21L2	4.20592	3.64667e-38
TRPC4	2.98094	3.72245e-38
KIF23	-1.78278	4.32785e-38
C21orf45	-1.41305	4.5238e-38
MCC	1.95166	4.73727e-38
RNF180	2.23089	5.11562e-38
TOMM34	-1.28396	6.34918e-38
C8orf46	3.74139	8.06361e-38
FAM107A	2.44536	9.25917e-38
ALDH1B1	1.93318	9.47826e-38
LOC100126784	3.15675	1.13619e-37
HDGF	-1.14355	1.15544e-37
KRT13	-9.44723	1.16072e-37
ST3GAL3	1.6245	1.22461e-37
ZNF385D	3.02508	1.32315e-37
FLJ42709	2.31217	1.36126e-37
ZNF781	2.24044	1.61985e-37
WNT2B	2.61197	1.7357e-37
EBF1	1.83738	1.90169e-37
DCAF13	-1.2409	2.30801e-37
BZW2	-1.19541	2.32366e-37
GNB4	1.84297	2.58484e-37
CFD	2.64863	2.79974e-37
NFIC	1.56937	2.86487e-37
TEK	1.71475	3.47492e-37
RAD51AP1	-1.65239	3.47573e-37
PHLDB2	2.25801	3.51067e-37
MYOT	3.18882	4.06564e-37
TBRG4	-1.05432	4.18265e-37
HLF	3.01532	4.45755e-37
WWTR1	2.12614	5.2603e-37
SH3BGR	2.54226	5.64066e-37
DARC	3.08557	5.95372e-37
CCDC136	3.17254	6.4497e-37
CMTM5	4.42112	6.4497e-37
OMD	3.43455	6.8158e-37
C20orf200	4.02388	6.89077e-37
PARK2	2.30601	7.32279e-37
PRUNE2	3.72942	7.65321e-37
SASS6	-1.12997	7.99926e-37
FXYD6	2.45467	8.7483e-37
MSN	1.45072	9.73173e-37
BHLHE22	2.35777	1.04537e-36
FAM72D	-1.98822	1.19704e-36
CYP2U1	1.59679	1.38271e-36
EDNRA	2.10619	1.41149e-36
CACNA1C	2.87943	1.58498e-36
PIGU	-1.10765	1.70852e-36
LOC653653	2.08623	1.79828e-36
CAP2	2.74999	1.84148e-36
HMBS	-1.24156	1.90036e-36
PKD1	1.69224	1.99791e-36
GSN	1.66143	2.23303e-36
FOXP2	3.62222	2.31589e-36
NRIP2	1.53106	2.40073e-36
C20orf20	-1.28292	2.55589e-36
TROAP	-2.07416	2.55953e-36
FCER1A	3.52339	2.80827e-36
ITGA1	2.02313	2.8761e-36
PDE1C	2.66589	2.99375e-36
SNRPB	-1.24467	3.00898e-36
NACAD	2.53933	3.1145e-36
KIF22	-1.14964	3.15767e-36
MAP6	2.52576	3.18295e-36
IL31RA	3.9733	3.22677e-36
CCL14	2.99834	3.29342e-36
DMD	2.71359	3.40719e-36
DES	4.80562	3.77033e-36
CYCS	-1.23702	3.98358e-36
PDLIM7	2.11826	4.13647e-36
MAGI2	2.09127	4.19776e-36
IFFO1	1.58646	4.72819e-36
GLT8D2	1.98056	5.31127e-36
CSE1L	-1.1956	5.76498e-36
HEYL	1.97011	6.00373e-36
C6orf186	3.55729	6.4329e-36
NKAPL	2.47289	6.90235e-36
SLIT2	3.35401	6.90235e-36
PRKAR2B	2.29635	7.01447e-36
KIF18A	-1.81023	7.11681e-36
NFIA	1.66583	7.64217e-36
HMCN1	2.72251	7.9084e-36
SGEF	2.79184	8.79544e-36
LRRC32	1.83201	9.25562e-36
KIRREL	1.83977	9.69095e-36
CMYA5	2.37055	9.88323e-36
CDON	2.5847	9.91423e-36
DSCC1	-1.51646	1.0641e-35
KCND1	1.69658	1.07064e-35
ADAMTSL3	2.83163	1.17862e-35
PCNX	1.09295	1.29501e-35
MOBKL2A	1.00549	1.31956e-35
NMUR1	2.28294	1.46852e-35
GPRASP2	1.67538	1.52325e-35
LYVE1	2.67722	1.55072e-35
STAT5B	1.03234	1.6276e-35
CSGALNACT2	1.12845	1.6388e-35
AP1S2	1.98078	2.14642e-35
FIBIN	2.16437	2.43276e-35
MEOX1	2.39379	2.52024e-35
PPP1R12C	1.4586	2.67993e-35
TOP2A	-2.27145	2.72399e-35
CCDC50	1.17922	2.83364e-35
CCDC150	-2.42573	2.88599e-35
PRG4	3.60244	3.04266e-35
FIGNL1	-1.27524	3.17996e-35
PDE5A	2.09647	3.26555e-35
LOC572558	4.77876	3.32477e-35
C17orf37	-3.21279	3.37027e-35
FMNL3	1.35742	3.37027e-35
BCL2	1.72246	3.49184e-35
GPM6B	2.53031	3.65672e-35
CADM3	3.66911	3.757e-35
EFEMP1	2.39969	3.77725e-35
PLP1	4.32323	4.43882e-35
FEN1	-1.17522	4.51259e-35
BAI3	3.78207	5.15989e-35
CDK1	-1.83813	5.25555e-35
CX3CR1	2.56137	5.30711e-35
MYCT1	1.48468	5.46803e-35
ST8SIA1	2.16389	5.86863e-35
LSAMP	2.41662	5.89154e-35
NLGN2	1.81038	6.05852e-35
C16orf59	-1.84636	6.09082e-35
MBNL1	1.09496	6.25493e-35
TMEM119	2.20896	6.42729e-35
CYP1B1	2.97336	6.57114e-35
GIMAP8	1.62591	6.62254e-35
HAND2	4.25715	6.81286e-35
GRRP1	1.90573	7.07201e-35
COL15A1	1.90686	7.32434e-35
COLEC12	2.53329	7.85401e-35
NRXN2	2.97578	7.98041e-35
GLIPR2	1.75275	8.39404e-35
CSPG4	2.48126	9.66651e-35
KIF2C	-1.71922	9.77907e-35
C1QTNF7	2.94418	1.06578e-34
CLEC3B	2.21753	1.12794e-34
SDC3	1.66604	1.16044e-34
RAB9B	2.90528	1.26435e-34
SH3BGRL	1.63293	1.31564e-34
RAB31	1.75624	1.32712e-34
CILP	3.78061	1.52133e-34
ARHGEF6	1.75141	1.52817e-34
NUF2	-1.92453	1.54605e-34
FAM72A	-2.0834	1.55432e-34
MDFIC	1.60311	1.64993e-34
GPR135	2.04134	1.66067e-34
TIMP2	1.69067	1.83365e-34
MAP7D1	1.31119	2.26361e-34
ZWINT	-1.65725	2.32282e-34
DBF4	-1.46516	2.40284e-34
ADAMTS8	3.45072	2.44543e-34
AMOTL1	2.09239	2.52729e-34
RAD54B	-1.5623	2.55816e-34
F2	-6.58545	2.55827e-34
CCT5	-1.00493	2.88589e-34
GMNN	-1.48766	2.95257e-34
BEND6	2.26277	2.99997e-34
LCN12	-3.48745	3.21084e-34
PTPRM	1.56491	3.54288e-34
SYT15	1.98091	3.70894e-34
CCNA2	-1.68923	3.73268e-34
CMTM8	-1.67748	3.97535e-34
ATAD2	-1.42754	4.16186e-34
THBS4	4.38959	4.58027e-34
PLEKHO2	1.31578	4.84583e-34
TMOD1	2.42149	4.88622e-34
GNG11	1.62318	5.02282e-34
FZD4	1.41965	5.07209e-34
CENPE	-1.72078	5.13651e-34
PTGFR	2.74849	5.13651e-34
MRC2	1.82571	5.28253e-34
MEF2C	1.80267	5.39292e-34
SCHIP1	2.05349	5.73183e-34
ANXA6	1.74678	6.03626e-34
CENPN	-1.22523	6.37752e-34
GET4	-1.14815	6.49489e-34
APOA2	-7.39935	7.14058e-34
FAM124B	1.89652	7.67859e-34
SNRPA1	-1.09028	7.80701e-34
CLEC14A	1.44486	8.27421e-34
HCFC2	1.24733	8.30146e-34
TSPAN11	2.15717	8.63674e-34
LOC145820	2.64849	9.22666e-34
C22orf23	1.95205	9.34664e-34
HJURP	-1.93734	9.47429e-34
ABCA9	3.0773	9.58361e-34
PGAP3	-3.13409	9.98843e-34
C3orf64	1.37203	1.1704e-33
SLC25A33	-1.24987	1.1704e-33
PPAPDC3	2.17988	1.21646e-33
PDGFRB	1.65729	1.34001e-33
NCAPG2	-1.30158	1.35835e-33
SPON1	2.7875	1.50185e-33
C13orf37	-1.23535	1.53463e-33
CYSLTR1	2.23502	1.53463e-33
CHRDL1	3.8818	1.76318e-33
PHKG1	2.7191	1.80615e-33
DDX27	-1.06165	1.87736e-33
CLIC2	1.53593	2.02179e-33
FGL2	2.61217	2.19774e-33
RAD54L	-1.76246	2.22577e-33
CHEK1	-1.23974	2.25934e-33
EIF2S2	-1.07883	2.60156e-33
NDC80	-1.64934	2.86182e-33
GJC1	2.30715	2.93726e-33
DNAJB4	1.58218	2.93778e-33
DTYMK	-1.29842	3.00244e-33
ADAMTS10	1.96712	3.09116e-33
PCDHGA3	2.68891	3.53696e-33
NFKBIL2	-1.57637	3.94601e-33
PRRT1	2.15194	4.12662e-33
CHAF1B	-1.32657	4.4276e-33
NRXN3	3.38217	4.51013e-33
OIP5	-1.73662	4.68287e-33
GRIK5	3.25795	4.69138e-33
PTGIS	3.18267	4.693e-33
PRIMA1	3.63518	4.7288e-33
FAM190B	1.22399	4.85882e-33
PTGFRN	1.2532	4.99584e-33
THSD7A	2.17764	6.07672e-33
C7	3.86565	6.12937e-33
SPEG	3.32607	6.33915e-33
PTPLAD2	1.70675	6.6684e-33
SNED1	1.65646	6.92227e-33
BICC1	2.41376	7.08474e-33
PRKCB	2.50818	7.41982e-33
SGCA	3.35442	7.48793e-33
C20orf24	-1.29784	7.58491e-33
NEK2	-1.95776	8.11549e-33
ARHGEF17	1.64015	8.97045e-33
ROR2	2.47603	1.04655e-32
RHOB	1.92012	1.07664e-32
C1QTNF4	2.74017	1.24094e-32
DUSP3	1.17929	1.27919e-32
SNX29	1.21201	1.27919e-32
RASSF2	1.95999	1.28993e-32
GIMAP6	1.63485	1.33392e-32
COPZ2	2.12394	1.35881e-32
SORCS1	3.64414	1.46093e-32
TH1L	-1.215	1.64323e-32
MCM10	-1.96264	1.67644e-32
GLIPR1	1.97855	1.69725e-32
CAND2	2.46855	1.70978e-32
POLE2	-1.628	1.87355e-32
DLG4	1.54115	2.02685e-32
CYBRD1	2.08413	2.17253e-32
RFTN1	1.45838	2.17253e-32
CDC25A	-1.853	2.20468e-32
APBB1	1.87925	2.26219e-32
ARHGEF15	1.52282	2.30533e-32
NRP2	2.19575	2.33338e-32
NTN1	2.56322	2.36289e-32
ENOX1	2.39408	2.44463e-32
SNRPD1	-1.31431	2.45619e-32
BRIX1	-1.18105	2.53078e-32
PLCD4	1.98668	2.53078e-32
CDH11	1.86052	2.55752e-32
DHCR7	-1.61497	2.69518e-32
ERBB2	-3.2418	2.95406e-32
ASPN	2.59708	2.96978e-32
C1orf112	-1.18833	3.08223e-32
VIP	4.83135	3.17243e-32
TRPC1	2.18312	3.19179e-32
PMP22	1.65825	3.53097e-32
CENPA	-1.94814	3.60069e-32
ITGB1BP2	2.77434	3.76168e-32
PCDH9	3.23897	4.08017e-32
PCDH10	4.50437	4.11356e-32
AKAP12	2.62407	4.17788e-32
MARVELD1	1.66298	4.30318e-32
CSDC2	2.37587	4.41012e-32
THBS3	1.32777	5.19043e-32
NR3C1	1.41676	5.87074e-32
GSS	-1.10507	5.8913e-32
CDCA5	-1.70347	6.19909e-32
CHTF18	-1.45986	7.13312e-32
MEIS1	2.12713	7.13881e-32
MARCH2	1.13767	7.29872e-32
KERA	3.95537	7.64467e-32
ELANE	3.36958	7.65305e-32
STAB1	1.57442	7.78742e-32
LMO3	3.30305	9.00663e-32
WNT9A	3.20212	9.3767e-32
DOK6	2.05988	1.00689e-31
C5orf36	1.34601	1.02151e-31
C18orf1	1.78684	1.08018e-31
APITD1	-1.04197	1.08702e-31
ARSB	1.26631	1.08707e-31
CDCA3	-1.82741	1.10114e-31
TRIB3	-2.48267	1.12176e-31
C5orf34	-1.62388	1.15265e-31
DONSON	-1.03208	1.18684e-31
SSBP2	1.86874	1.18786e-31
CD34	1.43463	1.2324e-31
RGAG4	2.03387	1.30677e-31
PDZRN3	2.30544	1.37534e-31
NUDT15	-1.07159	1.52667e-31
DARS2	-1.29163	1.52875e-31
FHL5	2.04807	1.55293e-31
NR2F1	2.1316	1.60336e-31
SELP	2.63337	1.65352e-31
FLRT2	2.44278	1.78957e-31
UTRN	1.45719	2.16195e-31
STOM	1.52416	2.1971e-31
CCNB1	-1.5943	2.47534e-31
RGL1	1.55543	2.49191e-31
HSPA12B	1.56418	2.60805e-31
PAM	1.40934	2.61722e-31
PKIG	1.51684	2.75245e-31
ADCYAP1R1	4.69784	2.97937e-31
TTBK2	1.55791	3.0185e-31
MUSTN1	2.42984	3.16417e-31
IGFBP5	2.03471	3.3048e-31
FBXO32	2.21965	3.38361e-31
C4orf49	2.70615	3.39012e-31
SORCS2	2.4112	3.42085e-31
FAM180A	2.73246	3.72743e-31
CALCOCO1	1.21428	3.83583e-31
EFEMP2	1.73326	3.98952e-31
PLSCR4	1.80484	4.04334e-31
MND1	-1.68094	4.06245e-31
TUBB6	1.78484	4.09085e-31
KLHL5	1.54827	4.20306e-31
FRMD6	2.16243	4.37659e-31
SERPING1	1.88821	4.50417e-31
ALG3	-1.11448	4.52786e-31
GIMAP1	1.73172	4.84463e-31
FAM198A	2.60634	4.85449e-31
ADARB1	1.63387	4.88166e-31
CCNE2	-1.69215	4.98365e-31
PSRC1	-1.55454	6.27461e-31
RAI2	1.93532	6.65008e-31
CPEB1	3.25663	6.81871e-31
JAZF1	1.43249	7.44283e-31
GRB7	-3.30798	7.47471e-31
NAV3	2.59154	8.13894e-31
ABCA8	3.34479	9.05108e-31
C17orf53	-1.52122	1.03726e-30
ZNF423	2.19872	1.04262e-30
PPIA	-1.0675	1.04627e-30
GLI2	2.08829	1.15313e-30
PDRG1	-1.0616	1.24096e-30
RASGRP2	2.50782	1.24096e-30
ARHGAP11A	-1.45968	1.37499e-30
C21orf34	2.82693	1.37838e-30
GEM	2.03185	1.37838e-30
DNA2	-1.55649	1.87868e-30
BARX1	3.18055	1.93432e-30
PCNA	-1.30035	1.9602e-30
DLG2	2.98026	2.04079e-30
STARD8	1.42664	2.05086e-30
CYLD	1.02653	2.07737e-30
SLC25A10	-1.61666	2.08735e-30
ABCA6	2.57506	2.13474e-30
DDX12	-1.55498	2.16833e-30
LOC388796	-1.46672	2.17773e-30
BUB1B	-1.76381	2.20054e-30
RUNX1T1	2.40632	2.26945e-30
LRRK2	2.37864	2.77804e-30
ZBTB16	3.16947	2.77804e-30
SLITRK5	3.90175	2.86199e-30
GFRA2	2.6386	3.03303e-30
RBPMS	1.79587	3.35451e-30
CRTAP	1.0786	3.54238e-30
S1PR3	2.03828	3.59521e-30
FEZ1	1.90317	3.59592e-30
MMRN1	2.64458	3.64247e-30
PAICS	-1.02456	3.64247e-30
KIF14	-1.79343	3.89386e-30
LGI2	2.50675	3.89486e-30
COL2A1	-7.1568	4.0145e-30
GPIHBP1	2.48179	4.72921e-30
THBS1	2.1555	4.94465e-30
C1orf133	2.64606	4.96148e-30
ANLN	-1.52126	5.10171e-30
NCAPH	-1.74183	5.22563e-30
SKA1	-1.73964	5.22563e-30
KIF15	-1.69227	5.57294e-30
FBLN1	2.36291	6.2788e-30
RASL12	1.76168	7.19464e-30
RUNDC2A	1.342	7.4377e-30
PALM2-AKAP2	1.28697	7.8188e-30
CD99L2	1.3711	8.34122e-30
NCAPG	-1.78417	8.54751e-30
LOC81691	-1.4522	8.8173e-30
PI16	3.82918	8.90729e-30
POLD2	-1.10376	9.02368e-30
ANTXR2	1.97801	9.29204e-30
GLI1	2.32002	9.72949e-30
WIPF1	1.55276	9.90043e-30
SOX10	3.80248	1.00091e-29
SLC5A6	-1.35511	1.01771e-29
C13orf23	-1.08583	1.03536e-29
GREM1	2.67325	1.08696e-29
F8	1.78137	1.09054e-29
ADAM19	1.48226	1.16061e-29
C20orf72	-1.0745	1.17582e-29
TXLNB	2.27851	1.20664e-29
FAM172A	1.04842	1.21439e-29
SCRG1	4.19933	1.2891e-29
C16orf45	1.93395	1.29928e-29
KIAA0427	1.22849	1.34207e-29
ZBTB20	1.75704	1.44491e-29
PCDHGA2	2.18934	1.45203e-29
FGFR1OP	-1.1194	1.46206e-29
FLI1	1.54959	1.46743e-29
CNTN4	2.04633	1.49064e-29
FRZB	2.46116	1.50843e-29
GREM2	3.17373	1.53165e-29
RAMP3	1.48905	1.55756e-29
VCL	1.55742	1.55756e-29
SGK269	1.05904	1.62177e-29
PTTG1	-1.71772	1.62256e-29
CALHM2	1.38312	1.62835e-29
DZIP1	2.02916	1.6715e-29
KATNAL1	1.7299	1.69802e-29
SOD3	2.25624	1.72503e-29
C16orf75	-1.50498	1.75824e-29
LIN9	-1.04363	1.91757e-29
PDE8B	2.35743	1.97308e-29
LPAR4	2.16227	1.99062e-29
PCDH18	1.4594	2.14594e-29
PSMG3	-1.14199	2.17861e-29
KRT6C	-8.89441	2.21655e-29
KIAA1614	1.84583	2.26969e-29
KCNB1	3.82528	2.51202e-29
SGOL2	-1.35811	2.51778e-29
C1orf190	2.08371	2.54525e-29
GAS1	2.79145	2.65542e-29
LUM	1.92261	2.65678e-29
AFAP1	1.22922	2.68276e-29
SGCB	1.2091	2.72329e-29
RBM24	3.02066	2.72357e-29
EIF4E3	1.44896	2.78593e-29
CKAP2L	-1.63051	2.87267e-29
TRMT6	-1.07104	2.94645e-29
PCDHGA5	2.29651	2.97911e-29
PNMAL2	1.84549	3.03671e-29
MOXD1	2.17048	3.15241e-29
COL6A3	1.91167	3.37588e-29
C3orf18	1.6763	3.74127e-29
CENPF	-1.74297	4.12113e-29
ZNF835	2.40861	4.14945e-29
TMEM97	-1.58625	4.29739e-29
TNN	3.2604	4.32683e-29
CLDN5	1.9794	4.33015e-29
SLC25A39	-1.10906	4.351e-29
EBP	-1.47305	4.40306e-29
LEPR	1.8773	4.66785e-29
TRAF4	-1.37735	5.01143e-29
ATP8B4	1.65809	5.20555e-29
ATL1	1.41322	5.4642e-29
CCL20	-3.50491	5.71104e-29
MAN1C1	1.71657	5.71356e-29
COL3A1	1.99836	6.11428e-29
RPIA	-1.14768	6.72053e-29
NOP56	-1.02084	6.83048e-29
MCM2	-1.29809	7.11851e-29
TIE1	1.4508	7.17963e-29
HOOK1	-1.79739	7.19461e-29
OLFML3	1.93109	7.2827e-29
TSPAN9	1.19542	7.72305e-29
LPPR4	2.2829	7.82469e-29
LSM5	-1.04786	8.08484e-29
MYO19	-1.1309	8.97732e-29
TMEM204	1.37603	9.05326e-29
C15orf59	2.4648	9.62462e-29
LPAR1	1.7796	1.01729e-28
LTBP4	1.55776	1.07206e-28
C17orf103	1.22721	1.13259e-28
MELK	-1.77869	1.13259e-28
DLEU2	-1.57418	1.14514e-28
POLQ	-1.88536	1.17735e-28
AHCY	-1.16042	1.18067e-28
POLR2H	-1.04035	1.21587e-28
RSPO3	2.66439	1.25663e-28
NPAS4	3.35507	1.3424e-28
BAG2	2.23973	1.37539e-28
PTGIR	1.65927	1.39293e-28
ADHFE1	2.46259	1.41569e-28
SH3PXD2B	1.41993	1.48454e-28
BUB1	-1.75014	1.54736e-28
ASPA	2.7258	1.54909e-28
GINS2	-1.82422	1.60006e-28
CCNB2	-1.6889	1.62184e-28
FAM43B	2.52714	1.68328e-28
SLC5A7	4.20637	1.76272e-28
JUP	-2.5554	1.78806e-28
NXPH3	2.91238	1.81675e-28
CDCA8	-1.61109	1.89975e-28
EXO1	-1.71974	2.03888e-28
TIMELESS	-1.26712	2.05406e-28
ZNF471	2.20045	2.08382e-28
CLSPN	-1.64769	2.08654e-28
FANCD2	-1.43543	2.13079e-28
GNAL	2.28607	2.14218e-28
BMPER	2.96457	2.26678e-28
GGTA1	1.8684	2.37079e-28
SLMO2	-1.22066	2.61567e-28
PTGER3	2.41053	2.73983e-28
LDB2	1.36701	2.81875e-28
TTK	-1.93386	3.01419e-28
RFTN2	1.3275	3.07614e-28
PEX7	-1.03633	3.3671e-28
SNHG11	-1.04705	3.47558e-28
LAMB2	1.38138	3.73429e-28
KIF20B	-1.12544	4.11476e-28
CPZ	2.14294	4.28635e-28
ECT2	-1.41296	4.47952e-28
HOXA4	2.01068	4.62375e-28
CCDC58	-1.23168	4.65834e-28
SMC4	-1.22702	4.79357e-28
VRK1	-1.05129	4.92686e-28
FAT3	3.37064	5.44369e-28
MCM8	-1.19861	5.56259e-28
POLR1C	-1.02752	5.87877e-28
TFRC	-1.50904	5.87877e-28
CEP68	1.05201	5.88093e-28
ERCC6L	-1.58696	5.90575e-28
TXNIP	1.69965	5.90575e-28
CKAP2	-1.31491	6.51493e-28
PIGW	-1.00636	6.92735e-28
SMOC2	2.66192	6.97837e-28
FAM49A	1.7536	7.06193e-28
TMEM52	-2.33725	8.23757e-28
CCDC99	-1.03177	8.89469e-28
NCRNA00176	-2.97882	8.95457e-28
ZNF366	1.67712	9.43275e-28
C1orf159	-1.02929	9.86229e-28
PIF1	-1.41818	9.99636e-28
COL8A1	2.44167	1.0782e-27
NR2F2	1.42604	1.1028e-27
GLP2R	3.70904	1.18613e-27
PPIF	-1.20819	1.24294e-27
PRDM6	2.32045	1.25657e-27
MXD3	-1.15141	1.29909e-27
PTPN5	2.73521	1.33482e-27
XRCC2	-1.43239	1.51774e-27
NOP2	-1.0047	1.5279e-27
SNRPF	-1.26885	1.57365e-27
DSEL	2.03499	1.61516e-27
NUDT10	2.62448	1.63966e-27
PALMD	1.87818	1.68773e-27
VGLL3	2.17486	1.69095e-27
NRP1	1.24737	1.73539e-27
DNAJC2	-1.07167	1.82361e-27
MAP7	-1.53243	1.91239e-27
PAMR1	1.86413	2.09462e-27
ZNF695	-2.19898	2.11929e-27
TM6SF1	1.57835	2.14253e-27
VIT	3.41677	2.15481e-27
KCNA1	4.86987	2.18222e-27
SEPT4	1.37347	2.2987e-27
EID1	1.1471	2.31242e-27
TBC1D19	1.26976	2.3462e-27
NOP58	-1.0208	2.35123e-27
SLC45A1	1.82661	2.36256e-27
ADH1B	3.45684	2.62658e-27
PHYHIP	2.32279	2.76544e-27
ECE2	-1.42634	2.7669e-27
EIF6	-1.14994	2.76861e-27
CKS2	-1.61221	2.83257e-27
WDR67	-1.04838	3.15603e-27
FKBP7	1.32419	3.2945e-27
BRCA1	-1.20173	3.33009e-27
SNHG1	-1.31884	3.40353e-27
TTLL4	-1.06535	3.41353e-27
RAD51	-1.35637	3.74859e-27
ABL1	1.05531	3.80832e-27
RDM1	-2.40198	3.91966e-27
DKK3	1.47691	4.05948e-27
ELN	2.15374	4.10103e-27
ADCY5	3.06394	4.45532e-27
PARD6B	-1.56035	4.45977e-27
DEPDC1	-1.7133	4.5604e-27
ADAMTS16	3.33831	4.87903e-27
PMP2	3.61522	4.89843e-27
DOCK11	1.79196	4.94812e-27
CRIM1	1.20511	5.09454e-27
CPXM1	2.25249	5.19798e-27
EPT1	-1.1543	5.36032e-27
C13orf33	2.38483	5.42345e-27
DSTN	1.37393	5.77909e-27
ZCCHC18	1.74249	5.92554e-27
PCDHGB6	2.20602	6.00826e-27
C10orf128	2.04415	6.75745e-27
C1orf31	-1.07766	6.93769e-27
IDH1	-1.34152	7.29849e-27
KIAA2022	3.06919	7.37128e-27
MYBL2	-2.07782	7.53444e-27
ATAD3B	-1.35243	7.57006e-27
APOH	-5.35426	7.7045e-27
ACTL8	-5.79567	8.05902e-27
TOMM40	-1.17526	9.01677e-27
C6orf223	-3.26639	9.31471e-27
PTCH2	2.73256	9.41295e-27
KIAA1524	-1.18521	9.70018e-27
BEND5	2.27691	1.03514e-26
SPC25	-1.5914	1.0474e-26
TMEM59L	3.03569	1.05684e-26
TK1	-1.51119	1.07283e-26
C9orf4	4.41594	1.09102e-26
LRRC17	2.18881	1.15156e-26
PREX2	2.21233	1.26165e-26
PLK1	-1.66263	1.36975e-26
RNF217	1.84131	1.37174e-26
ITGA8	2.90226	1.39952e-26
SH2D3C	1.33218	1.42693e-26
ARHGAP10	1.66922	1.49142e-26
HGF	2.14536	1.68623e-26
SQLE	-1.80617	1.705e-26
AHNAK	1.60379	1.70889e-26
NME1	-1.3641	1.77433e-26
FBXO5	-1.04368	1.81821e-26
ATP1B2	2.0847	1.89922e-26
VWF	1.55094	2.15944e-26
PRDM8	2.25145	2.23727e-26
PCDHGA11	1.58387	2.32399e-26
ZAK	1.92236	2.33595e-26
RCBTB2	1.15435	2.57409e-26
NFIX	1.32296	2.64672e-26
GAB3	1.49564	2.681e-26
ATAD3A	-1.14901	2.73702e-26
VEGFC	1.35291	2.75952e-26
HMGB3	-1.41491	2.77758e-26
MN1	2.20241	2.84548e-26
CD93	1.37888	2.85444e-26
HMGCS1	-1.53749	2.93687e-26
CITED2	1.24701	3.07851e-26
PEAR1	1.45943	3.08484e-26
ESRP2	-1.42615	3.21407e-26
DUSP9	-4.66453	3.24101e-26
NKX3-2	3.28256	3.32402e-26
KIF4A	-1.64907	3.37867e-26
C20orf194	1.65498	3.39854e-26
CTGF	1.64356	3.40798e-26
CLEC1A	1.39204	3.52065e-26
GPR133	2.44374	3.83942e-26
CHEK2	-1.21223	3.94628e-26
PDSS1	-1.43182	3.94628e-26
ADCY4	1.40874	4.37502e-26
CTSK	1.6468	4.52628e-26
FGA	-5.51211	4.52628e-26
PLCL1	1.72472	4.66152e-26
MTL5	-1.82685	4.67649e-26
AXL	1.68744	4.72734e-26
TACC3	-1.38361	4.78567e-26
SEMA3G	1.60942	4.94986e-26
NRK	3.35446	5.1282e-26
MTBP	-1.31281	5.16449e-26
FBLN2	2.20115	5.34279e-26
MID2	1.77972	5.5949e-26
POC1A	-1.42668	5.74394e-26
ROBO1	1.54875	5.75544e-26
C12orf48	-1.37713	5.77392e-26
CLIP4	1.90996	6.09994e-26
LRRC70	1.35192	6.13156e-26
ASPM	-1.75029	6.38402e-26
C14orf37	1.52381	6.45977e-26
GYG1	1.11378	6.46396e-26
CDC25C	-1.78587	6.5644e-26
ITPA	-1.04817	6.57679e-26
DIP2C	1.45825	6.66133e-26
REM1	1.881	6.81767e-26
ZNF582	1.80196	7.05202e-26
EMCN	1.4901	7.26881e-26
DHH	2.03056	7.40718e-26
PSMD3	-1.58367	7.84502e-26
SLC12A4	1.18984	7.99961e-26
CDC20	-1.83744	8.12009e-26
TNFAIP8L3	2.02465	9.0502e-26
P2RY14	2.11441	9.12627e-26
SH3RF3	1.49007	9.15968e-26
NUSAP1	-1.4605	9.62975e-26
PCDHGA9	1.84518	9.84777e-26
RRP9	-1.04465	1.00594e-25
HMMR	-1.72963	1.02316e-25
ECSCR	1.47265	1.02319e-25
LOC144571	1.686	1.08976e-25
C6orf136	-1.03839	1.09431e-25
HSPG2	1.54906	1.18531e-25
CCNF	-1.38934	1.20711e-25
PPP1R12A	1.25926	1.21104e-25
GIMAP7	1.65016	1.22147e-25
KIF11	-1.342	1.22147e-25
RHPN1	-1.60233	1.22634e-25
SLC6A10P	-6.45955	1.2274e-25
CCDC138	-1.33561	1.28747e-25
GTSE1	-1.59595	1.38121e-25
TUBB2C	-1.03005	1.40124e-25
SPATA2	-1.02199	1.40935e-25
LSM4	-1.06172	1.446e-25
PTGDS	2.45394	1.52271e-25
GPR183	1.73956	1.65835e-25
PPAT	-1.02797	1.67697e-25
C6orf125	-1.02542	1.69606e-25
TSEN54	-1.02279	1.72179e-25
COL21A1	2.73085	1.72562e-25
ADCY9	1.22415	1.7672e-25
DNMT3B	-2.03937	2.01673e-25
IL11RA	1.37172	2.04241e-25
WISP2	3.16486	2.07839e-25
CYP51A1	-1.69007	2.09577e-25
LMO1	5.17179	2.12127e-25
AHNAK2	2.86292	2.18188e-25
PRRX1	1.99065	2.24293e-25
C1orf95	3.005	2.41416e-25
CTNNA3	4.0819	2.48127e-25
RBM43	1.26039	2.48135e-25
MTHFD2	-1.11088	2.60405e-25
SELM	1.79683	2.64541e-25
CLEC2B	1.51051	2.67223e-25
LRFN5	2.18284	2.72181e-25
HRNBP3	4.01368	2.72971e-25
PHLDA3	1.7211	2.9523e-25
BIRC5	-1.80507	2.9673e-25
MRPS17	-1.02704	3.03829e-25
RAD9A	-1.00102	3.06946e-25
C14orf28	1.00986	3.81529e-25
COL6A1	1.64903	3.87309e-25
SMARCA2	1.14539	3.96774e-25
DLEU1	-1.16269	4.08299e-25
KBTBD10	2.52144	4.12003e-25
WHAMML1	1.88657	4.36902e-25
C7orf40	-1.06037	4.41025e-25
GALNTL2	2.42578	4.48989e-25
KCNT2	2.19777	4.51883e-25
ASF1B	-1.58839	4.55579e-25
C20orf160	1.39664	4.8098e-25
GGH	-2.16255	5.00224e-25
PNKD	-1.2744	5.04648e-25
KIF18B	-1.74193	5.21121e-25
PPP1R14A	2.11319	5.42118e-25
ZMYND19	-1.0143	5.66773e-25
PUSL1	-1.14872	5.69792e-25
LRRC8C	1.08718	6.02924e-25
DYSF	1.54818	6.1331e-25
C8orf30A	-1.1439	6.23204e-25
AFF3	2.50621	6.28688e-25
HAL	-3.44136	6.49143e-25
KIAA0101	-1.68267	6.75717e-25
C5orf41	1.05544	6.97782e-25
CDC45	-1.80569	7.06539e-25
CENPO	-1.15813	7.10687e-25
PECAM1	1.2113	7.20939e-25
YDJC	-1.27475	7.35522e-25
CNN3	1.1966	7.88287e-25
GAGE13	-23.5201	8.95133e-25
MITF	1.64872	9.01674e-25
PAPLN	1.70759	9.66235e-25
CD200	1.39156	9.66655e-25
DTL	-1.42213	9.69927e-25
THSD1	1.26192	9.88178e-25
SUSD5	2.43655	9.98889e-25
SLC29A2	-1.48122	1.04387e-24
TYMS	-1.3187	1.07079e-24
SALL2	2.14458	1.0824e-24
EBF3	2.00916	1.15157e-24
PDE3A	2.45335	1.22323e-24
PCDHGB7	1.9349	1.26857e-24
EZH1	1.0243	1.30553e-24
ARMCX1	1.67476	1.32825e-24
NUDT5	-1.01878	1.3956e-24
S100A7	-7.30375	1.43588e-24
DHCR24	-1.72831	1.45776e-24
PDE4D	1.58655	1.54917e-24
NIPSNAP3B	1.63963	1.5759e-24
RNF165	2.57554	1.60158e-24
TSC22D3	1.58283	1.60694e-24
C2orf40	4.00125	1.61906e-24
EVL	1.31945	1.64672e-24
CBX6	1.71341	1.65069e-24
KIFC1	-1.58938	1.69001e-24
STARD3	-1.98325	1.69001e-24
EXOSC8	-1.03888	1.7206e-24
AURKB	-1.80489	1.79063e-24
PIK3IP1	1.22711	1.79996e-24
EBPL	-1.10446	1.91572e-24
SFMBT2	1.77034	1.92142e-24
C6orf167	-1.09745	1.94721e-24
C22orf26	1.25238	2.04242e-24
GFOD1	1.78013	2.06092e-24
RAC3	-2.22709	2.07612e-24
CC2D2A	1.69964	2.15929e-24
RGS7BP	2.09064	2.18094e-24
DLX4	-3.07495	2.23492e-24
GFRA1	2.84907	2.26328e-24
ANKRD50	1.13426	2.29876e-24
ACAT2	-1.29979	2.34922e-24
FZD1	1.19593	2.40776e-24
FGFR1	1.85773	2.44333e-24
GPR172A	-1.20327	2.47758e-24
CDH5	1.27286	2.54341e-24
EFS	1.90562	2.55772e-24
KIFC2	-1.40023	2.55772e-24
FNDC5	2.31362	2.5936e-24
SOX17	1.61808	2.66075e-24
SHCBP1	-1.38399	2.7347e-24
CCDC46	1.64781	2.77907e-24
C5orf53	1.11551	2.79574e-24
C9orf5	1.22198	3.00743e-24
CCIN	2.10109	3.02596e-24
FCGR2B	1.93641	3.02596e-24
GPBAR1	2.04847	3.06774e-24
PLA2G4C	1.95573	3.10725e-24
GINS4	-1.29574	3.17468e-24
SCN1B	1.61061	3.17972e-24
FCGR2C	1.80693	3.26369e-24
PTX3	2.39795	3.37419e-24
LOC134466	2.10355	3.45154e-24
CLEC11A	1.6192	3.49229e-24
ACTA1	3.50969	3.65088e-24
GNG2	1.47969	3.82217e-24
PDE1B	2.088	3.85493e-24
RAB3IP	-1.31349	3.88941e-24
CLN6	-1.00048	4.0617e-24
PPAP2A	1.21805	4.34221e-24
CLEC10A	2.36633	4.55324e-24
MYOM1	2.74042	4.60511e-24
BLM	-1.5868	4.7658e-24
KIF24	-1.29727	4.78055e-24
ZNF436	1.00144	4.79928e-24
WHAMML2	2.11761	4.8679e-24
PRNP	1.49013	4.8914e-24
SEPT6	1.60355	4.97661e-24
CENPW	-1.37696	5.10515e-24
TBC1D1	1.24952	5.10515e-24
MYO9A	1.24101	5.12485e-24
RTKN	-1.19275	5.62225e-24
TCP11L1	1.12946	5.6624e-24
CNTN2	2.97962	5.79573e-24
CRISPLD1	2.14287	6.03146e-24
TMTC1	2.1774	6.14391e-24
EZH2	-1.35556	6.14881e-24
CDKN3	-1.49307	6.15219e-24
FGG	-7.15471	6.15416e-24
S1PR2	1.12748	6.65513e-24
EBF2	2.79172	7.01357e-24
KNTC1	-1.10725	7.08639e-24
GPR146	1.23065	7.34902e-24
RHCG	-6.89634	7.43183e-24
EPHA7	3.35453	7.7003e-24
TSPAN18	1.86494	7.77048e-24
TWSG1	1.16528	7.84293e-24
PCDHGC3	1.35357	8.36416e-24
PCDHB18	1.82487	8.4541e-24
ARHGEF16	-1.54252	8.88226e-24
PCDHGA6	1.91323	8.9377e-24
GFPT2	2.1433	9.66174e-24
CXCL12	1.92631	1.08178e-23
FOXM1	-1.63133	1.10656e-23
CHAF1A	-1.00576	1.13145e-23
MAMDC2	2.9492	1.13145e-23
PRKCZ	-1.27343	1.13282e-23
SPG20	1.64103	1.14868e-23
NUMBL	1.13661	1.20355e-23
SPRR2A	-9.57307	1.24646e-23
ENG	1.12157	1.25203e-23
NRXN1	3.38951	1.26748e-23
RASSF8	2.00526	1.29861e-23
MUC21	-7.96102	1.31021e-23
ZCCHC5	3.50888	1.33479e-23
SRCIN1	-2.36062	1.36039e-23
KLHDC1	1.54905	1.36577e-23
KRT6A	-6.86997	1.36717e-23
TACR1	2.57137	1.3681e-23
CHRDL2	3.14939	1.45859e-23
BYSL	-1.03996	1.47722e-23
LPIN3	-1.29447	1.64428e-23
SLC22A17	1.86643	1.64885e-23
MCM7	-1.22499	1.6902e-23
MAFB	1.44663	1.70173e-23
STIL	-1.36204	1.73236e-23
LNPEP	1.27495	1.77124e-23
RNF112	2.04707	1.77508e-23
PDE4B	1.62571	1.81274e-23
CARTPT	5.37284	1.89805e-23
BEND3	-1.10103	2.11714e-23
CACNB2	2.3045	2.12553e-23
MDGA1	1.86325	2.17763e-23
AG2	1.94647	2.18951e-23
F13A1	2.61323	2.2125e-23
LOC100192378	3.36989	2.26139e-23
DEPDC1B	-1.63802	2.3308e-23
OLFML2B	1.84718	2.33816e-23
TUBA1C	-1.18686	2.38235e-23
C11orf82	-1.4985	2.40067e-23
RASA4	1.34717	2.53498e-23
MUSK	3.3538	2.55523e-23
DIRC3	2.28017	2.72852e-23
DLGAP5	-1.60144	2.75422e-23
CALCRL	1.36165	2.98025e-23
C1orf53	-1.56044	3.07223e-23
RILPL1	1.16099	3.14835e-23
FBXL6	-1.28532	3.16807e-23
SLITRK3	3.65447	3.18957e-23
LTBP2	1.55737	3.19436e-23
CDT1	-1.66052	3.28817e-23
ZNF671	1.34891	3.45772e-23
ST5	1.00697	3.59596e-23
GPR98	-3.69182	3.6155e-23
KCNIP4	1.92393	3.96033e-23
GNG7	1.80677	4.2147e-23
ALDH1A2	3.40249	4.33037e-23
DUSP1	1.78339	4.67857e-23
ZNF165	-1.32564	4.7702e-23
COL8A2	1.91403	4.84082e-23
ZDHHC23	-1.23702	4.90673e-23
RASGRP4	1.65565	5.07811e-23
THY1	1.57143	5.08715e-23
F2R	1.24396	5.10942e-23
PBXIP1	1.11077	5.10976e-23
DBI	-1.12175	5.12196e-23
NOTCH2	1.11582	5.21487e-23
SHISA3	3.20808	5.25001e-23
ATP6V1G2	1.99535	5.26205e-23
ISLR	2.07922	5.30822e-23
PCOLCE	1.65065	5.35039e-23
FAM69A	1.0787	5.37913e-23
KLF17	2.83395	5.39322e-23
NGFR	3.06063	5.83961e-23
ANKRD44	1.74724	5.88824e-23
CAV1	2.07186	6.04149e-23
DOK5	1.87211	6.05115e-23
TOP1MT	-1.08701	6.17301e-23
NLGN1	3.05552	6.82135e-23
PCDHB7	1.83208	7.05071e-23
GPR34	1.69612	7.45638e-23
C9orf140	-1.7785	7.57528e-23
UPK2	-4.04664	7.6089e-23
ADRB3	3.44732	7.66627e-23
PRIM1	-1.08947	8.1247e-23
PFDN6	-1.05543	8.2833e-23
ANKRD5	-1.20486	8.35158e-23
PER1	1.57767	8.36133e-23
TGFBR3	1.86801	8.84158e-23
KIAA1755	1.67674	9.92402e-23
NID1	1.33296	1.01684e-22
LOC90586	2.68376	1.03265e-22
NIN	1.29111	1.06608e-22
ZYX	1.10138	1.16667e-22
HSD17B6	1.71876	1.23751e-22
TMEM55A	1.51066	1.24714e-22
IQGAP3	-1.56689	1.3196e-22
CHODL	3.0972	1.34e-22
RUSC2	1.20668	1.38477e-22
MCTP1	1.58248	1.39685e-22
ABCD2	2.13649	1.44013e-22
CYTL1	2.11716	1.47908e-22
TSPAN2	2.26229	1.55841e-22
TGM3	-5.44974	1.59686e-22
SCARA3	1.87196	1.65425e-22
ZNF367	-1.07978	1.67623e-22
CHSY3	1.32614	1.77327e-22
FMO1	2.59595	1.78648e-22
SEMA6B	1.38345	1.80542e-22
SNRPE	-1.00401	1.84284e-22
PLXNA4	2.43754	1.8822e-22
PTGS1	1.5904	1.95438e-22
KIAA1804	-1.47795	1.95816e-22
LHFPL2	1.11736	2.03803e-22
KANK3	1.27807	2.05917e-22
LOC100132707	1.06865	2.114e-22
TIMP3	1.75024	2.1806e-22
SFRP2	3.00896	2.24891e-22
DACT1	1.66242	2.41892e-22
ENTPD6	-1.08376	2.42037e-22
CHRM2	4.19659	2.52202e-22
ATAD5	-1.16591	2.5793e-22
CEP72	-1.51025	2.63201e-22
TSPAN4	1.22229	2.67938e-22
MSH5	-1.33902	2.68072e-22
RASGRF2	1.47324	2.68592e-22
CDC7	-1.24018	2.787e-22
NNAT	2.69217	2.87835e-22
SLC24A3	1.87945	3.18077e-22
SNHG10	-1.11562	3.24998e-22
WDR34	-1.09705	3.71751e-22
KCND3	2.23287	3.7932e-22
TTC7B	1.38501	3.8103e-22
WDR62	-1.55946	3.86602e-22
SNRPG	-1.0318	3.91855e-22
C13orf27	-1.26483	3.92747e-22
GEMIN8P4	-1.36258	4.05513e-22
BRCA2	-1.42929	4.122e-22
MYO5A	1.33228	4.37585e-22
DHRS13	-1.30339	4.37822e-22
MAPK13	-1.39267	4.42333e-22
MCM4	-1.19253	4.55196e-22
MYOZ3	2.08079	4.65918e-22
CORO6	2.23213	4.9171e-22
ADAMTS3	1.61428	4.97965e-22
PSMG1	-1.09032	5.05168e-22
DPP6	3.89964	5.11499e-22
FGB	-5.6576	5.16497e-22
CTCFL	-3.75632	5.25884e-22
GINS3	-1.0554	5.25973e-22
REEP2	2.38138	5.33674e-22
ELTD1	1.22312	5.40665e-22
RPA3	-1.02481	5.59769e-22
PABPC1L	-1.75141	5.6782e-22
STX3	-1.20724	5.74107e-22
ELK3	1.12107	6.19429e-22
MEX3B	1.26266	6.33299e-22
RPS6KA2	1.05835	6.36843e-22
PDGFRA	1.50529	7.00755e-22
RORB	2.25644	7.00755e-22
MRPL12	-1.08726	7.55529e-22
CHKA	-1.27753	7.75278e-22
RHOQ	1.00312	8.04233e-22
LTC4S	1.68451	8.1196e-22
SLC39A4	-1.99479	8.1196e-22
SEC61G	-1.30555	8.22961e-22
ARL10	1.62372	8.24897e-22
PMFBP1	-2.64359	8.32996e-22
DCXR	-1.37966	8.59625e-22
MMP2	1.70866	9.02346e-22
SYNC	2.27906	9.14581e-22
RNF122	1.27706	9.86863e-22
GPR88	2.32966	9.99964e-22
GPR68	1.42215	1.01029e-21
ARHGAP15	1.69532	1.08385e-21
HTR7	2.09963	1.0885e-21
GRTP1	-1.28584	1.09926e-21
FABP4	3.26159	1.14333e-21
DTNA	2.33157	1.15834e-21
FAM55C	1.22981	1.16647e-21
ST6GALNAC5	2.01169	1.17594e-21
LYAR	-1.04039	1.19806e-21
SPARC	1.44372	1.26642e-21
GXYLT2	2.0465	1.28042e-21
GALE	-1.50256	1.30264e-21
CH25H	1.96559	1.32832e-21
TSHZ2	1.75426	1.38965e-21
FLT3LG	1.27562	1.4214e-21
SOBP	1.8357	1.42812e-21
HIPK3	1.16333	1.46996e-21
UBE2S	-1.38786	1.52726e-21
SCARF2	1.70449	1.54068e-21
C1orf172	-1.52928	1.54155e-21
C2orf15	-1.27926	1.7246e-21
STAB2	2.75892	1.73302e-21
ZMAT3	1.09919	1.74703e-21
JMY	1.11261	1.74882e-21
CLCN2	-1.59298	1.78101e-21
PCDH19	2.1661	1.79179e-21
MICAL2	1.23657	1.794e-21
HELLS	-1.32423	2.13253e-21
CEP55	-1.44559	2.19825e-21
BCL6B	1.23664	2.30498e-21
MMP16	2.04873	2.35105e-21
CENPH	-1.10862	2.50794e-21
SLCO1C1	1.96757	2.66171e-21
GABARAPL1	1.24705	2.67506e-21
RCSD1	1.53882	2.73474e-21
CACNA2D1	2.47658	2.77217e-21
PTCHD1	3.25651	2.86115e-21
IL3RA	1.19264	2.87354e-21
CCHCR1	-1.04589	3.03446e-21
SHC4	2.08211	3.33512e-21
FGF1	1.73683	3.52196e-21
RASD2	1.85114	3.55842e-21
USHBP1	1.42965	3.55842e-21
CENPI	-1.41428	3.605e-21
GPX8	1.41679	3.63669e-21
SAMD11	1.8939	3.73571e-21
RASIP1	1.21457	3.79047e-21
RNFT2	-1.5483	3.79047e-21
TMEM41A	-1.04401	3.95387e-21
IL17C	-3.56164	3.95911e-21
FBXO30	1.13601	3.98973e-21
ISM1	2.526	4.0775e-21
GBP2	1.33858	4.25568e-21
TLE4	1.17015	4.26793e-21
DTX1	1.92271	4.5862e-21
GPR17	2.28804	4.67329e-21
NR2F6	-1.06968	4.84758e-21
NTNG2	1.58611	4.9123e-21
FANCA	-1.44522	4.95258e-21
RRM2	-1.53495	4.98718e-21
POU5F1B	-2.36392	5.29024e-21
KIF4B	-1.51129	5.65734e-21
COL4A2	1.40809	5.90803e-21
RNASEH2A	-1.13364	5.99308e-21
PBK	-1.67572	6.00596e-21
ZNF483	1.8356	6.05698e-21
KIAA1462	1.3183	6.28135e-21
NAP1L2	2.3864	6.36461e-21
PURG	1.89446	6.45595e-21
TMEM173	1.18833	6.65909e-21
DDX39	-1.08309	6.84387e-21
CYP27B1	-1.79976	6.8993e-21
TMEM71	1.81004	6.98557e-21
HDAC4	1.28145	7.69667e-21
C15orf52	2.01023	7.78852e-21
ACACB	1.5525	7.85132e-21
UCHL3	-1.02818	7.97865e-21
C3orf70	2.19593	8.08202e-21
RAG1AP1	-1.19979	8.54641e-21
RGS9	2.40412	8.57484e-21
DSG1	-5.23868	8.75388e-21
RHOXF2B	-4.10154	9.18007e-21
PRPH2	1.61864	9.40922e-21
STRA13	-1.23272	9.5761e-21
NUDT1	-1.03607	9.61876e-21
FOXH1	-2.69983	9.66787e-21
APLNR	1.62451	1.03799e-20
KCNK2	3.15316	1.08791e-20
GAPT	2.27029	1.09945e-20
CD302	1.2851	1.13146e-20
CDCA2	-1.57502	1.16901e-20
CCDC90A	-1.01421	1.17899e-20
MPPED2	2.02738	1.19842e-20
PCDH17	1.31117	1.20681e-20
WDHD1	-1.04683	1.23811e-20
SMYD1	5.28555	1.28937e-20
FAM60A	-1.1259	1.29657e-20
TCTEX1D1	1.51394	1.3458e-20
CAMK4	1.84145	1.47058e-20
GDF6	2.67339	1.48544e-20
ESPL1	-1.83718	1.53198e-20
FANCG	-1.03167	1.55381e-20
TEAD1	1.33688	1.62056e-20
CD36	1.98326	1.67351e-20
FAM127C	1.45495	1.69889e-20
MLF1IP	-1.36403	1.75133e-20
CDH22	-4.33023	1.76596e-20
LOX	1.54062	1.79872e-20
MORN5	4.59494	1.81802e-20
ANTXR1	1.57353	1.8308e-20
PPP1R3C	2.35811	1.86539e-20
SLC25A12	1.18394	1.90133e-20
IGFBP6	1.79116	1.90222e-20
LGI1	3.5507	1.91337e-20
ACTN2	4.01933	2.01227e-20
ULK2	1.34317	2.06654e-20
PNMA1	1.22491	2.09995e-20
GIMAP5	1.44632	2.19241e-20
CLDN6	-5.25279	2.2118e-20
C6orf168	2.68002	2.22716e-20
TLCD1	-1.65024	2.22716e-20
TUB	1.9974	2.25702e-20
SLC25A13	-1.08996	2.26957e-20
KRT16	-5.15662	2.32067e-20
MFAP5	2.2582	2.36682e-20
PPP1R16A	-1.21612	2.54569e-20
CHST7	1.14822	2.59985e-20
HECTD2	1.38755	2.76622e-20
CENPQ	-1.0293	2.77753e-20
ORC1L	-1.50052	2.79458e-20
MRPS35	-1.14136	3.36465e-20
HCN3	-1.20966	3.37189e-20
IDI1	-1.03752	3.47208e-20
CCDC15	-1.19052	3.51619e-20
LRRC4	1.65601	3.51972e-20
ZNF154	1.39553	3.71247e-20
ZC3H12A	-1.66462	3.72576e-20
C8orf48	1.45118	3.78555e-20
PPM1K	1.21859	3.84887e-20
SLC1A5	-1.42361	4.07603e-20
STMN1	-1.09379	4.1373e-20
PSAT1	-1.71917	4.16155e-20
GRASP	1.32268	4.27023e-20
ZNF354C	1.86226	4.27909e-20
GRIA1	3.03252	4.28177e-20
VEGFA	-1.35906	4.30622e-20
GABRA3	-5.37551	4.58248e-20
GIMAP4	1.32499	4.6313e-20
AEBP1	1.66115	4.77987e-20
CCDC102A	1.10992	5.04671e-20
TGFBR1	1.06911	5.05489e-20
FAM198B	1.31595	5.12163e-20
STARD13	1.28481	5.2453e-20
PKHD1L1	2.78747	5.30778e-20
COL19A1	3.00166	5.40956e-20
VASH1	1.02473	5.54815e-20
C6orf225	1.551	5.56434e-20
LOC344595	1.38659	5.64531e-20
SCUBE2	2.24225	5.78408e-20
NLRP3	1.66425	5.90397e-20
PKIA	1.91274	6.11729e-20
KCNS2	2.34255	6.34534e-20
ABCA1	1.23366	6.43117e-20
WWC3	1.16684	6.86294e-20
FAM122B	-1.14658	7.32587e-20
FAM20C	1.29728	7.39025e-20
RASSF3	1.33622	7.59717e-20
KIAA1751	-3.61088	7.62289e-20
C14orf80	-1.17706	7.70925e-20
MEIS3	1.44676	7.72034e-20
C17orf96	-1.77009	8.03797e-20
RIN3	1.16627	8.08965e-20
SPRR2D	-8.07507	8.26295e-20
KIAA1949	1.0663	8.28319e-20
SPIRE2	-1.59727	8.43717e-20
MYBPHL	-4.46319	8.72602e-20
SAMD10	-1.23477	8.72602e-20
PRX	1.21271	9.08626e-20
SORD	-1.3446	9.27795e-20
TCF19	-1.03942	9.3469e-20
LRP1	1.26349	9.35597e-20
LOC283856	2.69087	9.37499e-20
DPYD	1.5294	9.54624e-20
IL16	1.6237	9.7457e-20
NAP1L5	1.42016	1.06634e-19
ARMCX2	1.55086	1.07467e-19
ALB	-5.27083	1.11228e-19
PAR5	2.23076	1.11297e-19
TOM1L2	1.05517	1.17818e-19
KIRREL3	2.59201	1.17993e-19
PKMYT1	-1.68782	1.18907e-19
SSPN	1.74631	1.30763e-19
NTRK3	2.51144	1.31077e-19
ULBP1	-2.58681	1.3281e-19
RELN	2.6096	1.38275e-19
CACNA2D3	2.31708	1.40651e-19
ATP10A	1.54079	1.40872e-19
ITGBL1	2.32732	1.41844e-19
CSRP2	1.4586	1.53629e-19
ID4	1.66415	1.54508e-19
KCNIP1	2.61178	1.57317e-19
ARMC9	1.26394	1.63642e-19
PEBP4	3.51535	1.6487e-19
TSHZ1	1.07162	1.69705e-19
MRPL14	-1.02664	1.69994e-19
TGFBR2	1.06569	1.74821e-19
LOC642846	-1.17627	1.75096e-19
LOC100125556	-1.10548	1.76679e-19
YPEL4	1.58236	1.77609e-19
HES1	-1.06775	1.77706e-19
LY6G6C	-3.81968	1.8849e-19
FAM110B	1.72703	1.91331e-19
NXN	1.50947	1.99639e-19
C15orf42	-1.49411	2.04616e-19
FLRT1	1.97789	2.07936e-19
TRO	1.54363	2.08648e-19
C16orf86	1.17598	2.08851e-19
CNGA3	2.72484	2.16497e-19
LRRN2	2.03937	2.16785e-19
ZDHHC15	2.00938	2.19352e-19
LDOC1	1.81913	2.22023e-19
LRRC7	3.74854	2.32037e-19
LOXL1	1.32567	2.36671e-19
CENPK	-1.36326	2.44622e-19
ESRRA	-1.05005	2.4652e-19
HSPA2	1.83189	2.4948e-19
ATOH8	1.80032	2.54123e-19
ICA1	-1.17631	2.55493e-19
LPHN2	1.41746	2.55493e-19
MAGEA4	-7.93896	2.59976e-19
AVPR1A	1.94919	2.6132e-19
ZNF382	1.65815	2.84834e-19
NLRP7	-3.41987	2.91545e-19
DOCK10	1.55857	3.05321e-19
KCTD8	3.46811	3.25196e-19
PBX1	1.44347	3.26983e-19
SCD	-1.71184	3.29221e-19
AHSG	-4.91405	3.3217e-19
RORA	1.38871	3.40554e-19
EFHA2	1.72863	3.43523e-19
PRR7	-1.44752	3.58862e-19
SETD7	1.14233	3.67084e-19
TMEM184A	-1.76497	3.7036e-19
MLNR	3.60242	4.18073e-19
CD1C	2.24745	4.26708e-19
CSF1R	1.52784	4.73913e-19
SH3PXD2A	1.11114	5.15763e-19
SLC17A9	-1.89109	5.22696e-19
CBWD3	-1.11553	5.43027e-19
FANCB	-1.25504	5.46534e-19
CDO1	2.38046	5.63666e-19
TIGD3	-1.52085	5.63666e-19
FAM83D	1.57915	5.88579e-19
CYGB	1.20783	5.90894e-19
FOXS1	1.58525	5.98395e-19
LHX6	1.44619	6.09084e-19
TRIM22	1.46376	6.26359e-19
SCUBE1	2.27949	6.33939e-19
TAC1	4.50331	6.70215e-19
WLS	1.25117	6.8663e-19
TCEAL3	1.29982	7.30814e-19
TNNI3K	2.61134	7.6275e-19
ARHGAP24	1.31502	7.70632e-19
SKP2	-1.18581	8.10787e-19
MAGEH1	1.22765	8.30097e-19
PRSS3	-2.02386	8.64084e-19
ADRA1A	2.1091	8.78237e-19
FAM64A	-1.52985	8.80271e-19
CD248	1.43897	8.81458e-19
SLC13A5	-4.00429	8.81536e-19
SHANK1	2.17345	8.85705e-19
NCALD	1.50991	9.27699e-19
SLC25A15	-1.22156	9.52404e-19
KAT2B	1.11296	9.64763e-19
RNF32	-1.34268	1.02869e-18
EFNA1	-1.18914	1.03816e-18
KIAA1543	-1.56411	1.05426e-18
C1orf93	-1.09957	1.05503e-18
KIF20A	-1.44351	1.06202e-18
KRT78	-7.89404	1.10487e-18
COX6C	-1.04012	1.1227e-18
HTR2B	2.21644	1.1355e-18
SGIP1	1.46268	1.1355e-18
DIAPH3	-1.38118	1.13875e-18
VIPR2	2.66114	1.17041e-18
RASSF7	-1.35213	1.18793e-18
DDX11	-1.11435	1.20479e-18
2001-01-01	-1.04877	1.2449e-18
E2F7	-1.57613	1.32523e-18
H2AFX	-1.17631	1.33156e-18
KRT4	-7.05855	1.42289e-18
ALDH1A3	1.59557	1.43642e-18
MMP23B	1.53374	1.43646e-18
JAKMIP2	2.23781	1.45604e-18
PYCRL	-1.12597	1.46654e-18
C1orf54	1.17996	1.4737e-18
ARHGAP22	1.38598	1.48629e-18
COL16A1	1.49885	1.51769e-18
LRFN4	-1.26771	1.5314e-18
LTBP3	1.28164	1.57315e-18
IGDCC3	-3.4985	1.61661e-18
SMPX	4.62305	1.64504e-18
PEG3	2.31354	1.70231e-18
ARRDC3	1.01478	1.72314e-18
CNKSR1	-1.34902	1.72525e-18
MS4A6A	1.50046	1.75802e-18
TF	-3.86681	1.76282e-18
CTSL2	-2.25958	1.7947e-18
C1orf182	-2.03009	1.85666e-18
MED24	-1.30276	1.88325e-18
CNFN	-3.84866	1.99236e-18
TRPS1	1.76883	2.09799e-18
ARL4D	2.17092	2.12907e-18
NHLRC4	1.32381	2.14295e-18
ANKRD35	1.88619	2.27621e-18
ZSCAN18	1.66961	2.27705e-18
BAIAP2L1	-1.45806	2.28173e-18
C6orf204	1.36459	2.28919e-18
CPE	1.87743	2.30183e-18
ATP5J2	-1.18	2.36787e-18
SNAI2	1.38002	2.38806e-18
PUS7	-1.07061	2.39102e-18
PSPH	-1.17333	2.44294e-18
MAP7D3	1.35358	2.46975e-18
BTC	1.65229	2.64321e-18
SYDE2	1.50308	2.66449e-18
PTPRS	1.77734	2.66671e-18
HEPHL1	-4.06596	2.83804e-18
NEIL3	-1.45674	3.01742e-18
PPP1R16B	1.67627	3.09569e-18
ROR1	1.53197	3.11116e-18
TMEM45B	-1.80125	3.25759e-18
PLAGL2	-1.23126	3.28892e-18
ANGPT1	1.54755	3.50832e-18
MAMLD1	1.45177	3.50832e-18
ZNF853	1.64294	3.57935e-18
CAMK2A	2.3993	3.59936e-18
PCDH7	2.00433	3.62018e-18
C21orf58	-1.11948	3.64389e-18
CHRD	1.58182	3.70658e-18
RNASE6	1.52062	3.70936e-18
PALM	1.6732	3.77674e-18
FGFR3	-2.23773	3.78192e-18
HSD11B1	1.87318	3.83641e-18
REEP1	2.20189	3.84123e-18
CENPM	-1.50293	3.94568e-18
NDFIP2	-1.01521	4.092e-18
TNFAIP8	1.10504	4.37413e-18
EPHA6	3.4694	4.46418e-18
ROM1	1.00614	4.53249e-18
CRNN	-11.4002	4.54868e-18
MAGEE1	1.64536	4.6214e-18
ZFP2	1.39441	4.69565e-18
FAM111B	-1.45136	4.77885e-18
TACC1	1.26381	4.85223e-18
FGD5	1.21097	4.9658e-18
ATP11A	-1.06734	5.10241e-18
PDGFC	1.27265	5.14736e-18
TMEM38B	-1.03129	5.19775e-18
TTC23	1.08055	5.26888e-18
FNDC1	2.29689	5.32871e-18
COL9A3	-3.11135	5.43196e-18
TNFSF8	1.83332	5.44782e-18
PTPLA	2.10244	5.48396e-18
FOXF2	1.74264	5.48491e-18
OSBPL5	1.1624	5.53553e-18
FKBP5	1.42375	6.41042e-18
MGC12982	-1.40528	6.43051e-18
PCYT2	-1.17317	6.58274e-18
SDC2	1.26117	6.6368e-18
PNMT	-3.26152	6.97966e-18
CYR61	1.74231	6.99887e-18
PIK3CD	1.32628	7.03355e-18
ABRA	2.48371	7.04326e-18
CYP7B1	1.72369	7.5119e-18
ABHD11	-1.20745	7.51392e-18
PPP2R3A	1.51581	7.51782e-18
C10orf105	1.73286	7.67697e-18
ADC	1.27586	7.69901e-18
HDX	1.58948	7.69901e-18
PAFAH1B3	-1.17551	8.06813e-18
WSCD2	3.12927	8.55269e-18
DDT	-1.04956	8.7758e-18
RNF144A	1.14666	8.83022e-18
DIO2	1.74587	8.98205e-18
ORM1	-5.04377	9.17018e-18
FGF5	3.17173	9.27785e-18
LZTS1	1.43876	9.49769e-18
NEURL1B	1.28848	9.57271e-18
DEPDC4	-1.2593	1.04137e-17
PRR11	-1.17169	1.06868e-17
LOC100128164	2.20835	1.13011e-17
ISL1	2.0376	1.16451e-17
EPR1	-1.76569	1.17621e-17
SMPD2	-1.02727	1.20098e-17
IL17RB	-1.55106	1.22968e-17
PSMC3IP	-1.10107	1.29498e-17
PTH1R	2.06381	1.37245e-17
CCDC36	1.66571	1.37962e-17
C20orf135	-1.11279	1.39282e-17
HPSE2	3.51577	1.41507e-17
C19orf48	-1.14073	1.45452e-17
SNRPN	1.39495	1.45452e-17
PDGFRL	2.08829	1.52491e-17
SLC25A22	-1.05125	1.52849e-17
NXPH4	-2.68225	1.55113e-17
ISLR2	1.85291	1.59684e-17
LOC440461	1.92051	1.61521e-17
CACNA1G	2.33563	1.63729e-17
MKX	2.42653	1.64849e-17
C8orf51	-1.57514	1.67124e-17
FER	1.17736	1.83798e-17
MTP18	-1.20211	1.9638e-17
TCEAL2	3.37882	1.99746e-17
EGR3	1.81314	2.01131e-17
DPEP2	1.48565	2.10364e-17
ITPKA	-2.0373	2.10951e-17
COL1A2	1.54642	2.1256e-17
CT45A4	-9.12368	2.18049e-17
TIGD1	-1.01131	2.2183e-17
DENND2A	1.30589	2.22221e-17
C2orf48	-2.22439	2.27372e-17
CCDC34	-1.18302	2.3241e-17
CDC25B	-1.1796	2.3241e-17
GPC6	1.50087	2.49303e-17
FIGF	2.88861	2.53364e-17
GPR56	-1.28525	2.62152e-17
MVD	-1.03691	2.93348e-17
TSPYL2	1.24461	3.01254e-17
GCHFR	-1.45413	3.20503e-17
CA4	-4.22007	3.22686e-17
ETS1	1.04004	3.22686e-17
BGN	1.42791	3.24851e-17
EFNA4	-1.09693	3.45204e-17
SHANK3	1.06336	3.45216e-17
SIGMAR1	-1.00577	3.45216e-17
PGCP	1.0969	3.4548e-17
PDIA4	-1.03465	3.56647e-17
TBXA2R	1.13174	3.60591e-17
CMA1	3.94938	3.62703e-17
SPINK7	-6.85858	3.67795e-17
KRT10	-1.36895	3.68544e-17
PITPNM3	1.88747	3.69477e-17
TMEM141	-1.2114	3.72649e-17
FAM84B	-1.44802	3.96721e-17
EFCAB4A	-1.52825	4.07732e-17
SHFM1	-1.04061	4.17315e-17
GLRB	1.94469	4.26976e-17
NUDT14	-1.07918	4.31629e-17
PRKACB	1.27935	4.35598e-17
CFP	1.60775	4.39646e-17
TGFB1	1.06176	4.49523e-17
FGF14	2.02719	4.63956e-17
SP6	-2.09992	4.64479e-17
ITIH2	-3.59624	4.69738e-17
LOC148709	-1.91183	4.70352e-17
ANKRD34A	1.29547	4.93714e-17
GSG2	-1.30148	4.95451e-17
MIR17HG	-1.60007	4.99919e-17
EVC2	1.59627	5.04179e-17
TLR7	1.7864	5.26605e-17
KIF21A	-1.0988	6.13779e-17
E2F8	-1.46104	6.18973e-17
PASD1	-8.24261	6.46561e-17
CMAH	1.42547	6.61634e-17
KLF10	1.00319	6.66107e-17
RTN4R	-1.42013	6.78821e-17
GRM8	-2.08684	6.79821e-17
DAB2	1.09179	6.88707e-17
LACTB2	-1.26617	6.94701e-17
CEACAM7	-3.43813	7.21647e-17
SGMS2	1.10196	7.35555e-17
LRIG1	1.21777	7.39028e-17
SMARCD3	1.31369	7.48933e-17
LRRC4C	2.3504	7.72386e-17
RHOV	-2.67265	7.83922e-17
VCAN	1.442	7.84253e-17
CTRB2	-7.41764	8.70066e-17
GJA4	1.15988	9.05867e-17
C14orf45	1.02495	9.12539e-17
ASB5	4.43308	9.58492e-17
CD69	1.73372	9.58673e-17
PIK3R1	1.03494	9.69493e-17
MEG3	1.7571	9.7213e-17
C20orf46	-1.9434	9.93047e-17
RANBP3L	2.59572	1.00491e-16
EMP3	1.35404	1.02226e-16
NALCN	2.29148	1.02684e-16
MKI67	-1.32086	1.03014e-16
DDN	-2.36925	1.04365e-16
LRRC33	1.23137	1.05013e-16
FLVCR1	-1.28071	1.08926e-16
DEFB1	-3.07859	1.10526e-16
NCRNA00092	1.74756	1.10928e-16
NCAM2	2.57533	1.12367e-16
RIMS1	2.8893	1.13772e-16
IL10RA	1.56932	1.15987e-16
CNR1	2.57433	1.16804e-16
CD1E	2.16459	1.17757e-16
ANKRD55	2.02279	1.20122e-16
CDKN2A	-2.53703	1.20272e-16
HNF1A	-1.53161	1.22819e-16
SSX4	-7.27885	1.24571e-16
GVIN1	1.71668	1.25215e-16
HIST1H2AM	-1.79949	1.26701e-16
SCARA5	2.54988	1.28378e-16
HTRA1	1.25857	1.321e-16
VCAM1	1.38575	1.33341e-16
P2RX7	1.49775	1.3654e-16
KLF7	1.23253	1.38111e-16
RGS2	1.5169	1.46544e-16
FOLR2	1.81291	1.55389e-16
USP51	1.4813	1.57838e-16
IL17B	1.84354	1.5922e-16
ABCB6	-1.1206	1.60411e-16
FBXO22OS	-1.04591	1.61101e-16
SLC26A6	-1.14896	1.70661e-16
TGFBI	1.45538	1.7373e-16
GSTO2	-1.50742	1.78024e-16
ZNF132	1.10445	1.78448e-16
GLDC	-3.30738	1.8037e-16
TMEM132E	2.12183	1.82486e-16
HVCN1	1.40207	1.83942e-16
CCDC89	1.31593	1.8577e-16
TKTL1	-4.42016	1.90751e-16
VLDLR	1.87247	1.92193e-16
NOVA1	2.09787	1.94034e-16
SGCE	1.51822	1.9496e-16
SLC38A3	-3.4674	1.9974e-16
PYCR1	-1.38	2.02803e-16
COLQ	1.33071	2.07743e-16
HDHD3	-1.06288	2.11784e-16
ELOVL6	-1.36567	2.13904e-16
COL4A4	2.20983	2.14335e-16
PDLIM4	1.49274	2.25901e-16
BEX4	1.47635	2.29474e-16
HSBP1L1	-1.25025	2.30445e-16
SLC45A2	-3.32627	2.34492e-16
PNPLA1	-2.62587	2.34677e-16
ZNF677	1.66771	2.38612e-16
SPRR2E	-10.185	2.39259e-16
E2F2	-1.5029	2.4681e-16
IFI16	1.1874	2.56547e-16
JPH4	1.60262	2.72178e-16
COL5A1	1.43997	2.76124e-16
ERBB3	-1.12603	2.77021e-16
CADM2	2.98648	2.83664e-16
XKR4	2.7268	2.97628e-16
MS4A7	1.42906	2.98593e-16
LOC286367	1.55119	3.06397e-16
STARD10	-1.34419	3.14855e-16
NOS1	3.38087	3.20999e-16
TMEM130	2.4365	3.21474e-16
PLA2G1B	-4.09984	3.21826e-16
APOLD1	1.31589	3.3887e-16
PCDHB4	1.50876	3.3887e-16
ADCK5	-1.0201	3.41725e-16
EPB41L4B	-1.51102	3.41911e-16
LOC100132354	-3.64348	3.45215e-16
LOC283174	2.20597	3.45816e-16
TCEAL1	1.06447	3.47633e-16
C4orf21	-1.04227	3.51608e-16
BCL6	1.12771	3.53262e-16
ZNF568	1.46175	3.54769e-16
PXDN	1.23548	3.55316e-16
ADAP2	1.0105	3.65282e-16
RGS4	2.01888	3.73577e-16
CPN1	-6.29963	3.7665e-16
MYADM	1.22965	3.79887e-16
FHL3	1.02961	3.87867e-16
MAGEA8	-3.97598	3.8972e-16
SASH1	1.22074	3.9587e-16
DBNDD1	-1.62658	3.9925e-16
KCNN3	1.73853	4.07555e-16
TSPAN13	-1.2778	4.09151e-16
FLT3	2.16327	4.12217e-16
MAF	1.1694	4.13901e-16
GPT2	-1.47937	4.18633e-16
MSL3L2	-1.42344	4.1895e-16
GJA5	1.15606	4.31765e-16
SRD5A1	-1.20003	4.46244e-16
HDGFRP3	1.40821	4.48013e-16
SLC18A3	4.4426	4.65759e-16
PLXDC1	1.02556	4.70057e-16
ARHGAP39	-1.10219	4.74164e-16
EDA2R	1.80135	4.78629e-16
KCNJ8	1.5124	4.81951e-16
HAS1	2.80886	5.2315e-16
FAM65B	1.859	5.25999e-16
[truncated: 2,784 more rows]
