# Supplementary material for: A gene-expression signature defines a subtype of Stomach Adenocarcinomas with low levels of Claudins and a high ratio of NF-YA long/NF-YA short splicing variants
Source: Gastric Cancer. 2025 Oct 13;29(1):132–46. doi: 10.1007/s10120-025-01671-1 (PMC12830421; doi:10.1007/s10120-025-01671-1)
Supplement: Supplementary file 5 — Supplementary file5 (XLSX 21 KB) [file 10120_2025_1671_MOESM5_ESM.xlsx]

## Sheet: cell_line_classification
Supplementary Table 5
Novel molecular classification of STAD cell lines based on the NF-YAr signature ssGSEA.
line	Current classification
SNU1750	Claudin low
MKN1	Claudin low
YCC11	Claudin low
NUGC2	Claudin low
SK4	Claudin low
HS746T	Claudin low
LMSU	Claudin low
RERFGC1B	Claudin low
SH10TC	Claudin low
SNU668	EMT
YCC2	MSI;TP53+
MKN7	EMT
SNU484	EMT
NCCSTCK140	MSI;TP53-
HGC27	MSI
FU97	MSI;TP53+
ECC10	EMT
GSS	MSI
YCC3	MSI;TP53-
SNU216	MSI;TP53-
ECC12	EMT
NUGC3	NA
MKN28	MSI;TP53+
NCIN87	MSI;TP53-
MKN74	MSI;TP53+
SNU1967	MSI;TP53-
SNU5	MSI;TP53-
SNU638	MSI
MKN45	MSI;TP53-
SNU1	MSI
NUGC4	MSI;TP53+
NCC24	EBV
NCC19	MSI;TP53+
AGS	MSI;TP53+
NCC20	MSI;TP53+
OCUM1	MSI;TP53+
HUG1N	MSI;TP53-
SNU601	MSI;TP53+
TGBC11TKB	NA
KE39	MSI;TP53+
NCC59	MSI
2313287	MSI;TP53-
SNU16	MSI;TP53-
KATOIII	MSI;TP53+
SNU719	MSI;TP53+
SNU620	MSI;TP53-
GSU	MSI;TP53+
IM95	MSI;TP53-
SNU520	EBV
